# Supplementary material for: Calcium‐channel blockers: Clinical outcome associations with reported pharmacogenetics variants in 32 000 patients
Source: Br J Clin Pharmacol. 2022 Oct 6;89(2):853–64. doi: 10.1111/bcp.15541 (PMC10091789; doi:10.1111/bcp.15541)
Supplement: Supplementary file 1 — Data S1. Supporting information [file BCP-89-853-s002.xlsx]

## Sheet: sup table 1
Read 2	BNF	Antihypertensive
		DIURETICS		We searched for the matches in different formats. I.e. for BNF 02.02.01.00, we also searched for 02020100
b2...	02.02.01.00	THIAZIDE DIURETICS		If the Read2 codes are matching other drug groups than antihypertensives, we excluded them. I.e.nicorandil, tamsulosin, tadalafil
b3...	02.02.02.00	LOOP DIURETICS
b4...	02.02.03.00	POTASSIUM SPARING DIURETICS
b5...	02.02.04.00	POTASSIUM SPARING COMPOUND DIURETICS
b6...	02.02.05.00	OSMOTIC DIURETICS
b7...	02.02.06.00	MERCURIAL DIURETICS
b9...	02.02.08.00	DIURETICS+POTASSIUM SUPPLEMENT
	0202010B0AAAAAA
	0202010B0AAABAB
	0202010B0AAACAC
	0202010B0AAADAD
	0202010B0AAAEAE
	0202010B0AAAFAF
	0202010B0AAAGAG
	0202010B0AAAHAH
	0202010B0AAAIAI
	0202010B0AAAJAJ
	0202010B0AAAKAK
	0202010B0AAALAL
	0202010B0AAAMAM
	0202010B0AAANAN
	0202010B0AAAPAP
	0202010B0AAAQAQ
	0202010B0AAARAR
	0202010B0AAASAS
	0202010B0AAATAT
	0202010B0AAAUAU
	0202010B0AAAVAV
	0202010B0AAAWAW
	0202010B0AAAXAX
	0202010B0BBAAAB
	0202010B0BBABAC
	0202010B0BCAAAB
	0202010B0BCABAC
	0202010B0BDAAAB
	0202010B0BDABAC
	0202010B0BEAAAC
	0202010B0BEABAB
	0202010B0BFAAAC
	0202010B0BFABAB
	0202010B0BGAAAB
	0202010B0BGABAC
	0202010D0AAA1A1
	0202010D0AAA2A2
	0202010D0AAA3A3
	0202010D0AAA4A4
	0202010D0AAA5A5
	0202010D0AAA6A6
	0202010D0AAA7A7
	0202010D0AAA8A8
	0202010D0AAA9A9
	0202010D0AAABAB
	0202010D0AAACAC
	0202010D0AAADAD
	0202010D0AAAEAE
	0202010D0AAAFAF
	0202010D0AAAHAH
	0202010D0AAAIAI
	0202010D0AAAJAJ
	0202010D0AAAKAK
	0202010D0AAALAL
	0202010D0AAAMAM
	0202010D0AAANAN
	0202010D0AAAPAP
	0202010D0AAAQAQ
	0202010D0AAARAR
	0202010D0AAASAS
	0202010D0AAATAT
	0202010D0AAAUAU
	0202010D0AAAVAV
	0202010D0AAAWAW
	0202010D0AAAXAX
	0202010D0AAAYAY
	0202010D0AAAZAZ
	0202010D0AABABA
	0202010D0AABBBB
	0202010D0AABCBC
	0202010D0AABDBD
	0202010D0AABEBE
	0202010D0AABFBF
	0202010D0AABGBG
	0202010D0AABHBH
	0202010D0AABIBI
	0202010D0AABJBJ
	0202010D0AABKBK
	0202010D0AABLBL
	0202010D0AABMBM
	0202010D0AABNBN
	0202010D0AABPBP
	0202010D0AABQBQ
	0202010D0AABRBR
	0202010D0AABSBS
	0202010D0AABTBT
	0202010D0AABUBU
	0202010D0AABVBV
	0202010D0AABWBW
	0202010D0AABXBX
	0202010D0AABYBY
	0202010D0AABZBZ
	0202010D0AACACA
	0202010D0AACBCB
	0202010D0AACCCC
	0202010D0AACDCD
	0202010D0AACECE
	0202010D0AACFCF
	0202010D0AACGCG
	0202010D0AACHCH
	0202010D0AACICI
	0202010D0AACJCJ
	0202010D0AACKCK
	0202010D0AACLCL
	0202010D0AACMCM
	0202010D0AACNCN
	0202010D0AACPCP
	0202010D0AACQCQ
	0202010D0AACRCR
	0202010D0AACSCS
	0202010D0AACTCT
	0202010D0AACUCU
	0202010D0AACVCV
	0202010D0AACWCW
	0202010D0AACXCX
	0202010D0AACYCY
	0202010D0AACZCZ
	0202010D0AADADA
	0202010D0AADBDB
	0202010D0AADCDC
	0202010D0AADDDD
	0202010D0AADEDE
	0202010D0AADFDF
	0202010D0BBAAAF
	0202010D0BCAAAU
	0202010D0BCABCY
	0202010D0BDAAAF
	0202010F0AAAAAA
	0202010F0AAABAB
	0202010F0AAACAC
	0202010F0AAADAD
	0202010F0AAAEAE
	0202010F0AAAFAF
	0202010F0AAAGAG
	0202010F0AAAHAH
	0202010F0AAAIAI
	0202010F0AAAJAJ
	0202010F0AAAKAK
	0202010F0BBAAAA
	0202010F0BBABAG
	0202010J0AAAAAA
	0202010J0BBAAAA
	0202010L0AAAAAA
	0202010L0AAABAB
	0202010L0AAACAC
	0202010L0AAADAD
	0202010L0AAAFAF
	0202010L0AAAGAG
	0202010L0AAAHAH
	0202010L0AAAIAI
	0202010L0AAAJAJ
	0202010L0AAAKAK
	0202010L0AAALAL
	0202010L0AAAMAM
	0202010L0AAANAN
	0202010L0AAAPAP
	0202010L0AAAQAQ
	0202010L0AAARAR
	0202010L0AAASAS
	0202010L0AAATAT
	0202010L0AAAUAU
	0202010L0AAAVAV
	0202010L0AAAWAW
	0202010L0AAAXAX
	0202010L0AAAYAY
	0202010L0BBAAAB
	0202010L0BBABAC
	0202010L0BCAAAB
	0202010L0BCABAC
	0202010L0BDAAAC
	0202010L0BDABAB
	0202010N0AAAAAA
	0202010N0BBAAAA
	0202010N0BCAAAA
	0202010P0AAAAAA
	0202010P0AAABAB
	0202010P0AAACAC
	0202010P0AAADAD
	0202010P0AAAEAE
	0202010P0AAAFAF
	0202010P0BBAAAA
	0202010P0BBABAD
	0202010P0BCAAAA
	0202010P0BDAAAA
	0202010P0BEAAAA
	0202010P0BFAAAA
	0202010P0BGAAAD
	0202010P0BHAAAD
	0202010P0BIAAAD
	0202010P0BJAAAD
	0202010P0BKAAAD
	0202010P0BLAAAD
	0202010P0BMAAAD
	0202010P0BNAAAD
	0202010P0BPAAAD
	0202010R0AAAAAA
	0202010R0BBAAAA
	0202010T0AAAAAA
	0202010T0BBAAAA
	0202010V0AAAAAA
	0202010V0AAABAB
	0202010V0AAACAC
	0202010V0AAADAD
	0202010V0AAAEAE
	0202010V0AAAFAF
	0202010V0AAAGAG
	0202010V0AAAHAH
	0202010V0AAAIAI
	0202010V0AAAJAJ
	0202010V0AAAKAK
	0202010V0AAALAL
	0202010V0AAAMAM
	0202010V0AAANAN
	0202010V0BBAAAA
	0202010V0BCAAAC
	0202010V0BDAAAC
	0202010V0BEAAAN
	0202010V0BEABAA
	0202010X0AAAAAA
	0202010X0BBAAAA
	0202010Y0AAAAAA
	0202010Y0BBAAAA
	020202000BMAAA0
	0202020D0AAAAAA
	0202020D0AAABAB
	0202020D0AAACAC
	0202020D0AAADAD
	0202020D0AAAEAE
	0202020D0AAAFAF
	0202020D0AAAGAG
	0202020D0BBAAAE
	0202020D0BBABAF
	0202020D0BBACAD
	0202020D0BBADAA
	0202020D0BBAEAB
	0202020D0BBAFAC
	0202020D0BCAAAE
	0202020D0BCABAF
	0202020H0AAAAAA
	0202020H0AAABAB
	0202020H0BBAAAB
	0202020H0BBABAA
	0202020H0BCAAAB
	0202020H0BDAAAB
	0202020L0AAA1A1
	0202020L0AAA2A2
	0202020L0AAA3A3
	0202020L0AAA4A4
	0202020L0AAA5A5
	0202020L0AAA6A6
	0202020L0AAA7A7
	0202020L0AAA8A8
	0202020L0AAA9A9
	0202020L0AAAAAA
	0202020L0AAABAB
	0202020L0AAACAC
	0202020L0AAADAD
	0202020L0AAAEAE
	0202020L0AAAFAF
	0202020L0AAAGAG
	0202020L0AAAHAH
	0202020L0AAAIAI
	0202020L0AAAJAJ
	0202020L0AAAKAK
	0202020L0AAALAL
	0202020L0AAAMAM
	0202020L0AAANAN
	0202020L0AAAPAP
	0202020L0AAAQAQ
	0202020L0AAARAR
	0202020L0AAASAS
	0202020L0AAATAT
	0202020L0AAAUAU
	0202020L0AAAVAV
	0202020L0AAAWAW
	0202020L0AAAXAX
	0202020L0AAAYAY
	0202020L0AAAZAZ
	0202020L0AABABA
	0202020L0AABBBB
	0202020L0AABCBC
	0202020L0AABDBD
	0202020L0AABEBE
	0202020L0AABFBF
	0202020L0AABGBG
	0202020L0AABHBH
	0202020L0AABIBI
	0202020L0AABJBJ
	0202020L0AABKBK
	0202020L0AABLBL
	0202020L0AABMBM
	0202020L0AABNBN
	0202020L0AABPBP
	0202020L0AABQBQ
	0202020L0AABRBR
	0202020L0AABSBS
	0202020L0AABTBT
	0202020L0AABUBU
	0202020L0AABVBV
	0202020L0AABWBW
	0202020L0AABXBX
	0202020L0AABYBY
	0202020L0AABZBZ
	0202020L0AACACA
	0202020L0AACBCB
	0202020L0AACCCC
	0202020L0AACDCD
	0202020L0AACECE
	0202020L0AACFCF
	0202020L0AACGCG
	0202020L0AACHCH
	0202020L0AACICI
	0202020L0AACJCJ
	0202020L0AACKCK
	0202020L0AACLCL
	0202020L0AACMCM
	0202020L0AACNCN
	0202020L0AACPCP
	0202020L0AACQCQ
	0202020L0AACRCR
	0202020L0AACSCS
	0202020L0AACTCT
	0202020L0AACUCU
	0202020L0AACVCV
	0202020L0AACWCW
	0202020L0AACXCX
	0202020L0AACYCY
	0202020L0AACZCZ
	0202020L0AADADA
	0202020L0AADBDB
	0202020L0AADCDC
	0202020L0AADDDD
	0202020L0AADEDE
	0202020L0AADFDF
	0202020L0AADGDG
	0202020L0AADHDH
	0202020L0AADIDI
	0202020L0AADJDJ
	0202020L0AADKDK
	0202020L0BCAAAA
	0202020L0BCABAB
	0202020L0BCACBD
	0202020L0BCADBI
	0202020L0BDAAAA
	0202020L0BDABAB
	0202020L0BDACAD
	0202020L0BDADBD
	0202020L0BDAEBI
	0202020L0BDAFBB
	0202020L0BGAAAT
	0202020L0BGABAA
	0202020L0BGADAB
	0202020L0BGAEAD
	0202020L0BGAFA0
	0202020L0BGAGBB
	0202020L0BGAHBD
	0202020L0BGAIBI
	0202020L0BIAAA0
	0202020L0BIACA0
	0202020L0BIAEA0
	0202020L0BIAFBT
	0202020L0BIAGBS
	0202020L0BLAAAB
	0202020L0BMAABB
	0202020L0BMABBD
	0202020L0BMACBI
	0202020L0BNAABD
	0202020L0BPAABD
	0202020L0BQAABD
	0202020L0BRAABD
	0202020L0BSAABD
	0202020L0BTAABB
	0202020L0BTABBD
	0202020L0BUAABD
	0202020L0BVAABB
	0202020L0BWAABD
	0202020L0BXAAAR
	0202020L0BXABBD
	0202020L0BZAABQ
	0202020L0BZABBN
	0202020L0BZACBP
	0202020S0AAAAAA
	0202020S0BBAAAA
	0202020U0AAAAAA
	0202020U0AAABAB
	0202020U0AAACAC
	0202020U0AAADAD
	0202020U0AAAEAE
	0202020U0BBAAAA
	0202020U0BBABAB
	0202020U0BBACAC
	0202020U0BBADAD
	0202020U0BBAEAE
	0202030C0AAA1A1
	0202030C0AAA2A2
	0202030C0AAA3A3
	0202030C0AAA4A4
	0202030C0AAA5A5
	0202030C0AAA6A6
	0202030C0AAA7A7
	0202030C0AAA8A8
	0202030C0AAA9A9
	0202030C0AAAAAA
	0202030C0AAABAB
	0202030C0AAACAC
	0202030C0AAADAD
	0202030C0AAAFAF
	0202030C0AAAGAG
	0202030C0AAAHAH
	0202030C0AAAIAI
	0202030C0AAAJAJ
	0202030C0AAAKAK
	0202030C0AAALAL
	0202030C0AAAMAM
	0202030C0AAANAN
	0202030C0AAAPAP
	0202030C0AAAQAQ
	0202030C0AAARAR
	0202030C0AAASAS
	0202030C0AAATAT
	0202030C0AAAUAU
	0202030C0AAAVAV
	0202030C0AAAWAW
	0202030C0AAAXAX
	0202030C0AAAYAY
	0202030C0AAAZAZ
	0202030C0AABABA
	0202030C0AABBBB
	0202030C0AABCBC
	0202030C0AABDBD
	0202030C0AABEBE
	0202030C0BBAAAC
	0202030C0BCAAAC
	0202030C0BDAAAC
	0202030C0BEAAAC
	0202030C0BFAAAS
	0202030M0AAAAAA
	0202030M0AAABAB
	0202030M0AAACAC
	0202030M0BBAAAB
	0202030M0BCAAAC
	0202030S0AAA1A1
	0202030S0AAA2A2
	0202030S0AAA3A3
	0202030S0AAA4A4
	0202030S0AAA5A5
	0202030S0AAA6A6
	0202030S0AAA7A7
	0202030S0AAA8A8
	0202030S0AAA9A9
	0202030S0AAAAAA
	0202030S0AAABAB
	0202030S0AAACAC
	0202030S0AAADAD
	0202030S0AAAGAG
	0202030S0AAAHAH
	0202030S0AAAIAI
	0202030S0AAAJAJ
	0202030S0AAAKAK
	0202030S0AAALAL
	0202030S0AAAMAM
	0202030S0AAANAN
	0202030S0AAAPAP
	0202030S0AAAQAQ
	0202030S0AAARAR
	0202030S0AAASAS
	0202030S0AAATAT
	0202030S0AAAUAU
	0202030S0AAAVAV
	0202030S0AAAWAW
	0202030S0AAAXAX
	0202030S0AAAZAZ
	0202030S0AABABA
	0202030S0AABBBB
	0202030S0AABCBC
	0202030S0AABDBD
	0202030S0AABEBE
	0202030S0AABFBF
	0202030S0AABGBG
	0202030S0AABHBH
	0202030S0AABIBI
	0202030S0AABJBJ
	0202030S0AABKBK
	0202030S0AABLBL
	0202030S0AABMBM
	0202030S0AABNBN
	0202030S0AABPBP
	0202030S0AABQBQ
	0202030S0AABRBR
	0202030S0AABSBS
	0202030S0AABTBT
	0202030S0AABUBU
	0202030S0AABVBV
	0202030S0AABWBW
	0202030S0AABXBX
	0202030S0AABYBY
	0202030S0AABZBZ
	0202030S0AACACA
	0202030S0AACBCB
	0202030S0AACCCC
	0202030S0AACDCD
	0202030S0AACECE
	0202030S0AACFCF
	0202030S0AACGCG
	0202030S0AACHCH
	0202030S0AACICI
	0202030S0AACJCJ
	0202030S0AACKCK
	0202030S0AACLCL
	0202030S0AACMCM
	0202030S0AACNCN
	0202030S0AACPCP
	0202030S0AACQCQ
	0202030S0AACRCR
	0202030S0AACTCT
	0202030S0AACUCU
	0202030S0AACVCV
	0202030S0AACWCW
	0202030S0AACXCX
	0202030S0AACYCY
	0202030S0AACZCZ
	0202030S0AADADA
	0202030S0AADBDB
	0202030S0AADCDC
	0202030S0AADDDD
	0202030S0AADEDE
	0202030S0AADFDF
	0202030S0AADGDG
	0202030S0AADHDH
	0202030S0AADIDI
	0202030S0AADJDJ
	0202030S0AADKDK
	0202030S0AADLDL
	0202030S0AADMDM
	0202030S0AADNDN
	0202030S0AADPDP
	0202030S0AADQDQ
	0202030S0AADRDR
	0202030S0AADSDS
	0202030S0AADTDT
	0202030S0AADUDU
	0202030S0AADVDV
	0202030S0AADWDW
	0202030S0AADXDX
	0202030S0AADYDY
	0202030S0AADZDZ
	0202030S0AAEAEA
	0202030S0AAEBEB
	0202030S0AAECEC
	0202030S0AAEDED
	0202030S0AAEEEE
	0202030S0BBAAAT
	0202030S0BBABAU
	0202030S0BBACAV
	0202030S0BCAAAU
	0202030S0BDAAAT
	0202030S0BDABAV
	0202030S0BDACAS
	0202030S0BDADAU
	0202030S0BEAAAT
	0202030S0BEABAV
	0202030S0BFAAAT
	0202030S0BFABAU
	0202030S0BFACAB
	0202030S0BGAAAT
	0202030S0BGABAU
	0202030S0BGACAV
	0202030S0BHAAAT
	0202030S0BHABAV
	0202030S0BIAAAT
	0202030S0BIABAV
	0202030S0BJABAT
	0202030S0BJACAV
	0202030W0AAAAAA
	0202030W0BBAAAA
	0202030X0AAAAAA
	0202030X0AAABAB
	0202030X0BBAAAA
	0202030X0BBABAB
	0202040A0AAAAAA
	0202040A0BBAAAA
	0202040B0AAAAAA
	0202040B0AAABAB
	0202040B0AAACAC
	0202040B0AAADAD
	0202040B0AAAEAE
	0202040B0AAAFAF
	0202040B0AAAGAG
	0202040B0AAAHAH
	0202040B0AAAIAI
	0202040B0AAAJAJ
	0202040B0AAAKAK
	0202040B0AAALAL
	0202040B0AAAMAM
	0202040B0BBAAAA
	0202040B0BBABAB
	0202040B0BBACAC
	0202040B0BCAAAA
	0202040B0BDAAAA
	0202040B0BEAAAA
	0202040B0BFAAAB
	0202040B0BFABAC
	0202040B0BGAAAA
	0202040B0BHAAAA
	0202040C0AAAAAA
	0202040C0AAABAB
	0202040C0AAACAC
	0202040C0AAADAD
	0202040C0BBAAAA
	0202040C0BCAAAA
	0202040C0BDAAAA
	0202040C0BDABAC
	0202040C0BEAAAA
	0202040C0BFAAAA
	0202040C0BFABAB
	0202040C0BGAAAA
	0202040C0BHAAAA
	0202040C0BIAAAB
	0202040C0BJAAAA
	0202040C0BKAAAA
	0202040C0BLAAAA
	0202040D0AAAAAA
	0202040D0AAABAB
	0202040D0BBAAAA
	0202040G0AAAAAA
	0202040G0AAABAB
	0202040G0BBAAAA
	0202040G0BBABAB
	0202040G0BCAAAA
	0202040G0BCABAB
	0202040H0AAAAAA
	0202040H0AAABAB
	0202040H0BBAAAA
	0202040H0BCAAAA
	0202040H0BDAAAA
	0202040S0AAAAAA
	0202040S0AAABAB
	0202040S0AAACAC
	0202040S0AAAEAE
	0202040S0AAAFAF
	0202040S0AAAGAG
	0202040S0AAAHAH
	0202040S0AAAIAI
	0202040S0AAAJAJ
	0202040S0AAAKAK
	0202040S0AAALAL
	0202040S0AAAMAM
	0202040S0AAANAN
	0202040S0AAAPAP
	0202040S0AAAQAQ
	0202040S0AAARAR
	0202040T0AAAAAA
	0202040T0BBAAAA
	0202040U0AAAAAA
	0202040U0BBAAAA
	0202040V0AAAAAA
	0202040V0AAACAC
	0202040V0AAAEAE
	0202040V0BBAAAA
	0202040V0BBABAE
	0202040V0BDAAAC
	0202050I0AAAAAA
	0202050I0AAABAB
	0202050I0AAACAC
	0202050I0AAADAD
	0202050M0AAAAAA
	0202050M0AAABAB
	0202050M0AAACAC
	0202050M0AAAEAE
	0202050M0BBAAA0
	0202050M0BCACAB
	0202050M0BCADAA
	0202050M0BCAEAC
	0202050M0BCAFAE
	0202050M0BCAGAA
	0202050M0BCAHAB
	0202050M0BCAIAE
	0202050M0BDAAAB
	0202050M0BDABAA
	0202080B0AAAAAA
	0202080B0AAABAB
	0202080B0BBAAAA
	0202080B0BCAAAB
	0202080C0AAAAAA
	0202080C0BBAAAA
	0202080D0AAAAAA
	0202080E0AAAAAA
	0202080E0BBAAAA
	0202080F0AAAAAA
	0202080F0BBAAAA
	0202080G0AAAAAA
	0202080G0BBAAAA
	0202080H0AAAAAA
	0202080K0AAAAAA
	0202080K0AAABAB
	0202080K0AAACAC
	0202080K0BBAAAA
	0202080K0BCAAAB
	0202080K0BDAAAC
	0202080M0AAAAAA
	0202080M0AAABAB
	0202080M0BBAAAA
	0202080M0BCAAAB
bd...	02.04.00.00	BETA-ADRENOCEPTOR BLOCKERS
	020400010AAAAAA
	020400010BBAAAA
	020400020AAAAAA
	020400020AAABAB
	020400020BBAAAA
	020400020BCAAAB
	020400030AAAAAA
	020400030AAABAB
	020400030AAACAC
	020400030AAADAD
	020400030AAAEAE
	020400030BBAAAA
	020400030BCAAAB
	020400030BCABAC
	020400040AAAAAA
	020400040AAABAB
	020400040AAACAC
	020400040BBAAAA
	020400040BCAAAB
	020400040BDAAAA
	020400040BDABAB
	020400040BEAAAA
	020400040BEABAB
	020400040BFAAAA
	020400040BFABAB
	020400050AAAAAA
	020400050BBAAAA
	020400060AAAAAA
	020400060AAABAB
	020400060AAACAC
	020400060BBAAAA
	020400060BBABAB
	020400070AAAAAA
	020400070AAABAB
	020400070BBAAAA
	020400080AAAAAA
	020400080AAABAB
	020400080AAACAC
	020400080AAADAD
	020400080AAAEAE
	020400080AAAFAF
	020400080AAAGAG
	020400080AAAHAH
	020400080AAAIAI
	020400080AAAJAJ
	020400080AAAKAK
	020400080AAALAL
	020400080AAAMAM
	020400080AAANAN
	020400080AAAPAP
	020400080BBAAAB
	020400080BBABAC
	020400080BBACAE
	020400080BBADAF
	020400090AAAAAA
	020400090BBAAAA
	0204000A0AAAAAA
	0204000A0BBAAAA
	0204000AAAAAAAA
	0204000AABBAAAA
	0204000ABAAAAAA
	0204000ABAAABAB
	0204000ABAAACAC
	0204000ABBBAAAA
	0204000ABBCAAAA
	0204000ACAAAAAA
	0204000ACAAABAB
	0204000ACAAACAC
	0204000ACAAADAD
	0204000B0AAAAAA
	0204000B0BBAAAA
	0204000C0AAAAAA
	0204000C0AAABAB
	0204000C0AAACAC
	0204000C0AAADAD
	0204000C0BBAAAA
	0204000C0BBABAB
	0204000C0BBACAC
	0204000C0BBADAD
	0204000D0AAAAAA
	0204000D0BBAAAA
	0204000E0AAAAAA
	0204000E0AAABAB
	0204000E0AAACAC
	0204000E0AAADAD
	0204000E0AAAEAE
	0204000E0AAAFAF
	0204000E0AAAGAG
	0204000E0AAAHAH
	0204000E0AAAIAI
	0204000E0AAAJAJ
	0204000E0AAAKAK
	0204000E0AAALAL
	0204000E0AAAMAM
	0204000E0AAANAN
	0204000E0AAAPAP
	0204000E0AAAQAQ
	0204000E0AAARAR
	0204000E0AAASAS
	0204000E0BBAAAD
	0204000E0BBABAA
	0204000E0BBACAC
	0204000E0BBAEAG
	0204000E0BBAFAB
	0204000E0BBAGA0
	0204000E0BBAHA0
	0204000E0BCACAB
	0204000E0BCADAC
	0204000E0BCAEAG
	0204000E0BEAAAB
	0204000E0BEABAC
	0204000E0BEACAG
	0204000E0BFAAAB
	0204000E0BFABAC
	0204000E0BGAAAB
	0204000E0BGABAC
	0204000E0BGACAG
	0204000E0BHAAAC
	0204000E0BHABAB
	0204000E0BHACAG
	0204000E0BIAAAG
	0204000E0BIABAB
	0204000E0BIACAC
	0204000F0AAAAAA
	0204000F0BBAAAA
	0204000G0AAAAAA
	0204000G0BBAAAA
	0204000H0AAAAAA
	0204000H0AAABAB
	0204000H0AAACAC
	0204000H0AAADAD
	0204000H0AAAEAE
	0204000H0AAAFAF
	0204000H0AAAGAG
	0204000H0AAAHAH
	0204000H0AAAIAI
	0204000H0AAAJAJ
	0204000H0AAAKAK
	0204000H0AAALAL
	0204000H0AAAMAM
	0204000H0AAANAN
	0204000H0AAAPAP
	0204000H0AAAQAQ
	0204000H0AAARAR
	0204000H0AAASAS
	0204000H0AAATAT
	0204000H0AAAUAU
	0204000H0AAAVAV
	0204000H0AAAWAW
	0204000H0AAAXAX
	0204000H0AAAYAY
	0204000H0AAAZAZ
	0204000H0AABABA
	0204000H0AABBBB
	0204000H0AABCBC
	0204000H0AABDBD
	0204000H0AABEBE
	0204000H0AABFBF
	0204000H0AABGBG
	0204000H0AABHBH
	0204000H0AABIBI
	0204000H0AABJBJ
	0204000H0BBAAAA
	0204000H0BBABAB
	0204000H0BCAAAA
	0204000H0BCABAB
	0204000H0BDAAAA
	0204000H0BEAAAB
	0204000H0BFAAAM
	0204000H0BFABAJ
	0204000H0BFACAK
	0204000H0BFADAA
	0204000H0BFAEAL
	0204000H0BFAFAB
	0204000H0BGAAAA
	0204000H0BGABAB
	0204000H0BHAAAB
	0204000H0BIAAAA
	0204000H0BIABAB
	0204000H0BJAAAA
	0204000H0BJABAB
	0204000H0BKAAAM
	0204000H0BKABAJ
	0204000H0BKACAM
	0204000H0BKADAJ
	0204000I0AAAAAA
	0204000I0AAABAB
	0204000I0AAACAC
	0204000I0AAADAD
	0204000I0AAAEAE
	0204000I0AAAFAF
	0204000I0AAAGAG
	0204000I0AAAHAH
	0204000I0AAAIAI
	0204000I0AAAJAJ
	0204000I0AAAKAK
	0204000I0AAALAL
	0204000I0AAAMAM
	0204000I0AAANAN
	0204000I0AAAPAP
	0204000I0AAAQAQ
	0204000I0AAARAR
	0204000I0BBAAAC
	0204000I0BBABAD
	0204000I0BBACAE
	0204000I0BCAAAB
	0204000I0BCABAC
	0204000I0BCACAD
	0204000I0BCADAE
	0204000I0BCAEAA
	0204000J0AAAAAA
	0204000J0AAABAB
	0204000J0BBAAAA
	0204000J0BBABAB
	0204000K0AAAAAA
	0204000K0AAABAB
	0204000K0AAACAC
	0204000K0AAADAD
	0204000K0AAAFAF
	0204000K0AAAGAG
	0204000K0AAAHAH
	0204000K0AAAIAI
	0204000K0AAAJAJ
	0204000K0AAAKAK
	0204000K0AAALAL
	0204000K0AAAMAM
	0204000K0AAANAN
	0204000K0AAAPAP
	0204000K0AAAQAQ
	0204000K0AAARAR
	0204000K0AAASAS
	0204000K0AAATAT
	0204000K0AAAUAU
	0204000K0AAAVAV
	0204000K0AAAWAW
	0204000K0AAAXAX
	0204000K0AAAYAY
	0204000K0AAAZAZ
	0204000K0AABABA
	0204000K0AABBBB
	0204000K0AABCBC
	0204000K0AABDBD
	0204000K0AABEBE
	0204000K0AABFBF
	0204000K0AABGBG
	0204000K0AABHBH
	0204000K0AABIBI
	0204000K0AABJBJ
	0204000K0AABKBK
	0204000K0AABLBL
	0204000K0AABMBM
	0204000K0AABNBN
	0204000K0BBAAAB
	0204000K0BBABAC
	0204000K0BBACAA
	0204000K0BBADAD
	0204000K0BDAAAB
	0204000K0BDABAC
	0204000K0BDACAD
	0204000K0BEAAAB
	0204000K0BEABAC
	0204000K0BGAAAB
	0204000K0BGABAC
	0204000K0BHAAAX
	0204000K0BIAABE
	0204000K0BJAAAC
	0204000L0AAAAAA
	0204000L0BBAAAA
	0204000M0AAAAAA
	0204000M0AAABAB
	0204000M0AAACAC
	0204000M0AAADAD
	0204000M0AAAEAE
	0204000M0AAAFAF
	0204000M0AAAGAG
	0204000M0AAAHAH
	0204000M0AAAIAI
	0204000M0AAAJAJ
	0204000M0AAAKAK
	0204000M0AAALAL
	0204000M0BBAAAA
	0204000M0BBABAB
	0204000M0BCAAAA
	0204000N0AAAAAA
	0204000N0AAABAB
	0204000N0AAACAC
	0204000N0AAADAD
	0204000N0AAAEAE
	0204000N0AAAFAF
	0204000N0AAAGAG
	0204000N0AAAHAH
	0204000N0AAAIAI
	0204000N0AAAJAJ
	0204000N0AAAKAK
	0204000N0AAALAL
	0204000N0BBAAAB
	0204000N0BBABAC
	0204000N0BBACAD
	0204000N0BBADAE
	0204000N0BCAAAB
	0204000N0BCABAC
	0204000N0BCACAD
	0204000N0BCADAE
	0204000N0BDAAAF
	0204000N0BEAAAF
	0204000N0BFAAAB
	0204000N0BFABAC
	0204000N0BFACAD
	0204000N0BFADAE
	0204000N0BFAEAA
	0204000N0BGAAAB
	0204000N0BGABAC
	0204000N0BGACAD
	0204000N0BGADAE
	0204000N0BHAAAF
	0204000N0BIAAAF
	0204000P0AAAAAA
	0204000P0AAABAB
	0204000P0BBAAAA
	0204000P0BBABAB
	0204000P0BCAAAB
	0204000P0BCABAA
	0204000Q0AAAAAA
	0204000Q0AAABAB
	0204000Q0AAACAC
	0204000Q0BBAAAA
	0204000Q0BCAAAB
	0204000Q0BDAAAC
	0204000R0AAA1A1
	0204000R0AAA2A2
	0204000R0AAA3A3
	0204000R0AAA4A4
	0204000R0AAA5A5
	0204000R0AAA6A6
	0204000R0AAA7A7
	0204000R0AAA8A8
	0204000R0AAA9A9
	0204000R0AAAAAA
	0204000R0AAABAB
	0204000R0AAACAC
	0204000R0AAADAD
	0204000R0AAAFAF
	0204000R0AAAGAG
	0204000R0AAAHAH
	0204000R0AAAIAI
	0204000R0AAAJAJ
	0204000R0AAAKAK
	0204000R0AAALAL
	0204000R0AAAMAM
	0204000R0AAANAN
	0204000R0AAAPAP
	0204000R0AAAQAQ
	0204000R0AAARAR
	0204000R0AAASAS
	0204000R0AAATAT
	0204000R0AAAUAU
	0204000R0AAAVAV
	0204000R0AAAWAW
	0204000R0AAAXAX
	0204000R0AAAYAY
	0204000R0AAAZAZ
	0204000R0AABABA
	0204000R0AABBBB
	0204000R0AABCBC
	0204000R0AABDBD
	0204000R0AABEBE
	0204000R0AABFBF
	0204000R0AABGBG
	0204000R0AABHBH
	0204000R0AABIBI
	0204000R0AABJBJ
	0204000R0AABKBK
	0204000R0AABLBL
	0204000R0AABMBM
	0204000R0AABNBN
	0204000R0AABPBP
	0204000R0AABQBQ
	0204000R0AABRBR
	0204000R0AABSBS
	0204000R0AABTBT
	0204000R0AABUBU
	0204000R0AABVBV
	0204000R0AABWBW
	0204000R0AABXBX
	0204000R0AABYBY
	0204000R0AABZBZ
	0204000R0AACACA
	0204000R0AACBCB
	0204000R0AACCCC
	0204000R0AACDCD
	0204000R0AACECE
	0204000R0AACFCF
	0204000R0AACGCG
	0204000R0AACHCH
	0204000R0AACICI
	0204000R0AACJCJ
	0204000R0AACKCK
	0204000R0AACLCL
	0204000R0AACMCM
	0204000R0AACNCN
	0204000R0AACPCP
	0204000R0AACQCQ
	0204000R0AACRCR
	0204000R0AACSCS
	0204000R0AACTCT
	0204000R0AACUCU
	0204000R0AACVCV
	0204000R0AACWCW
	0204000R0AACXCX
	0204000R0AACYCY
	0204000R0AACZCZ
	0204000R0AADADA
	0204000R0AADBDB
	0204000R0AADCDC
	0204000R0AADDDD
	0204000R0AADEDE
	0204000R0AADFDF
	0204000R0AADGDG
	0204000R0AADHDH
	0204000R0AADIDI
	0204000R0AADJDJ
	0204000R0BBAAAH
	0204000R0BBABAJ
	0204000R0BBACAK
	0204000R0BBADAL
	0204000R0BCABAJ
	0204000R0BCACAH
	0204000R0BCADAK
	0204000R0BCAEAL
	0204000R0BDAAAH
	0204000R0BDABAJ
	0204000R0BDACAB
	0204000R0BDADAA
	0204000R0BDAEAB
	0204000R0BDAFAA
	0204000R0BDAGAH
	0204000R0BDAHAL
	0204000R0BDAIAJ
	0204000R0BDAJAK
	0204000R0BEAAAH
	0204000R0BEABAJ
	0204000R0BEACAK
	0204000R0BEADAL
	0204000R0BGAAAH
	0204000R0BGABAJ
	0204000R0BGACAK
	0204000R0BGADAL
	0204000R0BGAEAC
	0204000R0BGAFAA
	0204000R0BGAGAB
	0204000R0BIAAAB
	0204000R0BJAAAH
	0204000R0BJABAJ
	0204000R0BJACAK
	0204000R0BJADAL
	0204000R0BKAAAH
	0204000R0BKABAJ
	0204000R0BKACAK
	0204000R0BKADAL
	0204000R0BLAAAB
	0204000R0BMAAAH
	0204000R0BMABAJ
	0204000R0BMACAK
	0204000R0BMADAL
	0204000R0BMAEAB
	0204000R0BMAFAB
	0204000R0BMAGAA
	0204000R0BNAAAB
	0204000R0BNABAA
	0204000R0BNACAB
	0204000R0BNADAA
	0204000R0BNAEAA
	0204000R0BNAFAB
	0204000R0BPAAAB
	0204000R0BPABAA
	0204000R0BQAAAB
	0204000R0BRAAAB
	0204000R0BSAAAB
	0204000R0BTAAAA
	0204000R0BTABAB
	0204000R0BUAAAB
	0204000R0BVAACW
	0204000R0BVABCX
	0204000R0BVACCY
	0204000R0BVADDB
	0204000R0BWAAAH
	0204000R0BXAAAA
	0204000R0BXABAB
	0204000R0BYAAAA
	0204000T0AAAAAA
	0204000T0AAABAB
	0204000T0AAACAC
	0204000T0AAAEAE
	0204000T0AAAFAF
	0204000T0AAAGAG
	0204000T0AAAHAH
	0204000T0AAAIAI
	0204000T0AAAJAJ
	0204000T0AAAKAK
	0204000T0AAALAL
	0204000T0AAAMAM
	0204000T0AAANAN
	0204000T0AAAPAP
	0204000T0AAAQAQ
	0204000T0AAARAR
	0204000T0AAASAS
	0204000T0AAATAT
	0204000T0AAAUAU
	0204000T0AAAVAV
	0204000T0AAAWAW
	0204000T0AAAXAX
	0204000T0AAAYAY
	0204000T0AAAZAZ
	0204000T0AABABA
	0204000T0AABBBB
	0204000T0AABCBC
	0204000T0AABDBD
	0204000T0BBAAAB
	0204000T0BBABAC
	0204000T0BBACAF
	0204000T0BCAAAC
	0204000T0BCABAE
	0204000T0BCACAA
	0204000T0BCADAH
	0204000T0BDAAAE
	0204000U0AAAAAA
	0204000U0BBAAAA
	0204000U0BCAAAA
	0204000V0AAAAAA
	0204000V0AAABAB
	0204000V0BBAAAA
	0204000V0BCAAAA
	0204000W0AAAAAA
	0204000W0AAABAB
	0204000W0AAACAC
	0204000W0BBAAAA
	0204000W0BBABAB
	0204000W0BCAAAC
	0204000X0AAAAAA
	0204000X0AAABAB
	0204000X0BBAAAA
	0204000X0BBABAB
	0204000Y0AAAAAA
	0204000Y0BBAAAA
	0204000Z0AAAAAA
	0204000Z0BBAAAA
bh...	02.05.04.00	ALPHA-ADRENOCEPTOR BLOCKERS	( replace 0 if gc41.==1)
	0205040D0AAAAAA
	0205040D0AAABAB
	0205040D0AAACAC
	0205040D0AAADAD
	0205040D0AAAEAE
	0205040D0AAAFAF
	0205040D0AAAGAG
	0205040D0AAAHAH
	0205040D0AAAIAI
	0205040D0AAAJAJ
	0205040D0AAAKAK
	0205040D0AAALAL
	0205040D0AAAMAM
	0205040D0AAANAN
	0205040D0AAAPAP
	0205040D0AAAQAQ
	0205040D0AAARAR
	0205040D0AAASAS
	0205040D0AAATAT
	0205040D0AAAUAU
	0205040D0AAAVAV
	0205040D0AAAWAW
	0205040D0AAAXAX
	0205040D0AAAYAY
	0205040D0AAAZAZ
	0205040D0AABABA
	0205040D0AABBBB
	0205040D0BBAAAA
	0205040D0BBABAB
	0205040D0BBACAC
	0205040D0BBADAQ
	0205040D0BBAEAR
	0205040D0BCAAAB
	0205040D0BCABAC
	0205040D0BDAAAA
	0205040D0BDABAB
	0205040D0BDACAC
	0205040D0BDADAQ
	0205040D0BEAAAQ
	0205040D0BFAAAQ
	0205040D0BGAAAQ
	0205040D0BGABAQ
	0205040D0BHAAAQ
	0205040D0BIAAAQ
	0205040D0BJAAAQ
	0205040D0BKAAAQ
	0205040D0BKABAQ
	0205040I0AAAAAA
	0205040I0AAABAB
	0205040I0AAACAC
	0205040I0BBAAAA
	0205040I0BBABAB
	0205040K0BBAAA0
	0205040M0AAAAAA
	0205040M0AAABAB
	0205040M0AAACAC
	0205040M0AAADAD
	0205040M0AAAEAE
	0205040M0AAAGAG
	0205040M0AAAHAH
	0205040M0AAAIAI
	0205040M0AAAJAJ
	0205040M0AAAKAK
	0205040M0AAALAL
	0205040M0AAAMAM
	0205040M0AAANAN
	0205040M0AAAPAP
	0205040M0AAAQAQ
	0205040M0BBAAAC
	0205040M0BBABAA
	0205040M0BBACAB
	0205040M0BBADAE
	0205040M0BBAEAD
	0205040P0AAAAAA
	0205040P0AAABAB
	0205040P0BBAAAA
	0205040P0BBABAB
	0205040S0AAAAAA
	0205040S0AAABAB
	0205040S0AAACAC
	0205040S0AAADAD
	0205040S0AAAEAE
	0205040S0AAAFAF
	0205040S0AAAGAG
	0205040S0AAAHAH
	0205040S0AAAIAI
	0205040S0AAAJAJ
	0205040S0AAAKAK
	0205040S0AAALAL
	0205040S0AAAMAM
	0205040S0AAANAN
	0205040S0BBAAAB
	0205040S0BBABAC
	0205040S0BBACAD
	0205040S0BBADAE
	0205040S0BBAEAA
	0205040S0BCAAAC
	0205040S0BCABAD
	0205040S0BCACAE
	0205040S0BDAAAB
	0205040S0BDABAC
	0205040S0BDACAE
	0205040S0BDADAD
	0205040S0BEAAAB
	0205040S0BEABAC
	0205040S0BEACAD
	0205040S0BEADAE
	0205040V0AAAAAA
	0205040V0AAABAB
	0205040V0AAACAC
	0205040V0AAADAD
	0205040V0BBAAAA
	0205040V0BBABAB
	0205040V0BBACAC
	0205040V0BBADAD
	0205040V0BBAEAA
	0205040V0BCAAAB
	0205040V0BCABAC
	0205040W0AAAAAA
	0205040W0BBAAAA
bi...	02.05.05.01	ANGIOTENSIN-CONVERTING ENZYME INHIBITORS	(bk6..)
	0205051AAAAAAAA
	0205051AAAAABAB
	0205051AAAAACAC
	0205051ABAAAAAA
	0205051ACAAAAAA
	0205051ACAAABAB
	0205051ACAAACAC
	0205051ACAAADAD
	0205051C0AAAAAA
	0205051C0AAABAB
	0205051C0BBAAAA
	0205051C0BBABAB
	0205051E0AAAAAA
	0205051E0AAABAB
	0205051E0AAACAC
	0205051E0AAADAD
	0205051E0AAAEAE
	0205051E0BBAAAA
	0205051E0BBABAB
	0205051E0BBACAC
	0205051E0BBADAD
	0205051E0BBAEAE
	0205051F0AAA1A1
	0205051F0AAA2A2
	0205051F0AAA3A3
	0205051F0AAA4A4
	0205051F0AAA5A5
	0205051F0AAA6A6
	0205051F0AAA7A7
	0205051F0AAA8A8
	0205051F0AAA9A9
	0205051F0AAAAAA
	0205051F0AAABAB
	0205051F0AAACAC
	0205051F0AAADAD
	0205051F0AAAEAE
	0205051F0AAAFAF
	0205051F0AAAGAG
	0205051F0AAAHAH
	0205051F0AAAIAI
	0205051F0AAAJAJ
	0205051F0AAAKAK
	0205051F0AAALAL
	0205051F0AAAMAM
	0205051F0AAANAN
	0205051F0AAAPAP
	0205051F0AAAQAQ
	0205051F0AAARAR
	0205051F0AAASAS
	0205051F0AAATAT
	0205051F0AAAUAU
	0205051F0AAAVAV
	0205051F0AAAWAW
	0205051F0AAAXAX
	0205051F0AAAYAY
	0205051F0AAAZAZ
	0205051F0AABABA
	0205051F0AABBBB
	0205051F0AABCBC
	0205051F0AABDBD
	0205051F0AABEBE
	0205051F0AABFBF
	0205051F0AABGBG
	0205051F0AABHBH
	0205051F0AABIBI
	0205051F0AABJBJ
	0205051F0AABKBK
	0205051F0AABLBL
	0205051F0AABMBM
	0205051F0AABNBN
	0205051F0AABPBP
	0205051F0AABQBQ
	0205051F0AABRBR
	0205051F0AABSBS
	0205051F0AABTBT
	0205051F0AABUBU
	0205051F0AABVBV
	0205051F0AABWBW
	0205051F0AABXBX
	0205051F0AABYBY
	0205051F0AABZBZ
	0205051F0AACACA
	0205051F0AACBCB
	0205051F0AACCCC
	0205051F0AACDCD
	0205051F0AACECE
	0205051F0AACFCF
	0205051F0AACGCG
	0205051F0AACHCH
	0205051F0AACICI
	0205051F0AACJCJ
	0205051F0AACKCK
	0205051F0AACLCL
	0205051F0AACMCM
	0205051F0AACNCN
	0205051F0AACPCP
	0205051F0AACQCQ
	0205051F0AACRCR
	0205051F0AACSCS
	0205051F0AACTCT
	0205051F0AACUCU
	0205051F0AACVCV
	0205051F0AACWCW
	0205051F0AACXCX
	0205051F0AACYCY
	0205051F0AACZCZ
	0205051F0AADADA
	0205051F0AADBDB
	0205051F0AADCDC
	0205051F0AADDDD
	0205051F0AADEDE
	0205051F0AADFDF
	0205051F0AADGDG
	0205051F0AADHDH
	0205051F0AADIDI
	0205051F0AADJDJ
	0205051F0AADKDK
	0205051F0AADLDL
	0205051F0AADMDM
	0205051F0AADNDN
	0205051F0AADPDP
	0205051F0AADQDQ
	0205051F0AADRDR
	0205051F0AADSDS
	0205051F0AADTDT
	0205051F0AADUDU
	0205051F0AADVDV
	0205051F0AADWDW
	0205051F0AADXDX
	0205051F0AADYDY
	0205051F0AADZDZ
	0205051F0AAEAEA
	0205051F0BBAAAD
	0205051F0BBABAE
	0205051F0BBACAF
	0205051F0BCABAE
	0205051F0BCACAF
	0205051F0BCADAD
	0205051F0BCAEAJ
	0205051F0BCAFCT
	0205051F0BDAAAD
	0205051F0BDABAE
	0205051F0BDACAF
	0205051F0BEAAAD
	0205051F0BEABAE
	0205051F0BEACAF
	0205051F0BFAAAD
	0205051F0BFABAE
	0205051F0BFACAF
	0205051F0BGAAAD
	0205051F0BGABAE
	0205051F0BGACAF
	0205051F0BHAAAD
	0205051F0BHABAF
	0205051F0BHACAE
	0205051F0BIAADZ
	0205051F0BIABEA
	0205051G0AAAAAA
	0205051G0AAABAB
	0205051G0BBAAAA
	0205051G0BCAAAA
	0205051G0BCABAB
	0205051G0BDAAAB
	0205051G0BDABAA
	0205051H0AAAAAA
	0205051H0BBAAAA
	0205051I0AAAAAA
	0205051I0AAABAB
	0205051I0AAACAC
	0205051I0AAADAD
	0205051I0AAAEAE
	0205051I0AAAFAF
	0205051I0AAAGAG
	0205051I0AAAHAH
	0205051I0AAAIAI
	0205051I0AAAJAJ
	0205051I0AAAKAK
	0205051I0AAALAL
	0205051I0AAAMAM
	0205051I0AAANAN
	0205051I0AAAPAP
	0205051I0AAAQAQ
	0205051I0AAARAR
	0205051I0AAASAS
	0205051I0AAATAT
	0205051I0AAAUAU
	0205051I0AAAVAV
	0205051I0AAAWAW
	0205051I0AAAXAX
	0205051I0AAAYAY
	0205051I0AAAZAZ
	0205051I0AABABA
	0205051I0AABBBB
	0205051I0AABCBC
	0205051I0AABDBD
	0205051I0AABEBE
	0205051I0AABFBF
	0205051I0AABGBG
	0205051I0AABHBH
	0205051I0AABIBI
	0205051I0AABJBJ
	0205051I0AABKBK
	0205051I0AABLBL
	0205051I0AABMBM
	0205051I0AABNBN
	0205051I0AABPBP
	0205051I0AABQBQ
	0205051I0AABRBR
	0205051I0AABSBS
	0205051I0AABTBT
	0205051I0AABUBU
	0205051I0AABVBV
	0205051I0AABWBW
	0205051I0AABXBX
	0205051I0AABYBY
	0205051I0AABZBZ
	0205051I0AACACA
	0205051I0AACBCB
	0205051I0BBAAAA
	0205051I0BBABAB
	0205051I0BBACAC
	0205051I0BBADAD
	0205051I0BBAEAF
	0205051I0BBAFBH
	0205051I0BBAGBI
	0205051I0BBAHBJ
	0205051I0BBAIBK
	0205051I0BCAAAB
	0205051I0BCABAD
	0205051I0BDAAAB
	0205051I0BEAAAA
	0205051I0BEABAB
	0205051I0BEACAC
	0205051I0BEADAD
	0205051I0BFAAAA
	0205051I0BFABAB
	0205051I0BFACAC
	0205051I0BFADAD
	0205051J0AAAAAA
	0205051J0AAABAB
	0205051J0AAACAC
	0205051J0BBAAAA
	0205051J0BBABAB
	0205051J0BCAAAB
	0205051J0BDAAAA
	0205051K0AAAAAA
	0205051K0AAABAB
	0205051K0BBAAAA
	0205051K0BBABAB
	0205051K0BCAAAA
	0205051K0BCABAB
	0205051K0BDAAAB
	0205051K0BDABAA
	0205051K0BEAAAB
	0205051K0BEABAA
	0205051L0AAAAAA
	0205051L0AAABAB
	0205051L0AAACAC
	0205051L0AAADAD
	0205051L0AAAEAE
	0205051L0AAAFAF
	0205051L0AAAGAG
	0205051L0AAAHAH
	0205051L0AAAIAI
	0205051L0AAAJAJ
	0205051L0AAAKAK
	0205051L0AAALAL
	0205051L0AAAMAM
	0205051L0AAANAN
	0205051L0AAAPAP
	0205051L0AAAQAQ
	0205051L0AAARAR
	0205051L0AAASAS
	0205051L0AAATAT
	0205051L0AAAUAU
	0205051L0AAAVAV
	0205051L0AAAWAW
	0205051L0AAAXAX
	0205051L0AAAYAY
	0205051L0AAAZAZ
	0205051L0BBAAAA
	0205051L0BBABAB
	0205051L0BBACAC
	0205051L0BBADAD
	0205051L0BCAAAA
	0205051L0BCABAB
	0205051L0BCACAC
	0205051L0BCADAD
	0205051L0BDAAAA
	0205051L0BEAAAA
	0205051L0BEABAB
	0205051L0BEACAC
	0205051L0BEADAD
	0205051M0AAAAAA
	0205051M0AAABAB
	0205051M0AAACAC
	0205051M0AAADAD
	0205051M0AAAEAE
	0205051M0AAAFAF
	0205051M0AAAGAG
	0205051M0AAAHAH
	0205051M0AAAIAI
	0205051M0AAAJAJ
	0205051M0AAAKAK
	0205051M0AAALAL
	0205051M0AAAMAM
	0205051M0BBAAAA
	0205051M0BBABAB
	0205051M0BBACAF
	0205051N0AAAAAA
	0205051N0BBAAAA
	0205051P0AAAAAA
	0205051P0BBAAAA
	0205051Q0AAAAAA
	0205051Q0AAABAB
	0205051Q0AAACAC
	0205051Q0AAADAD
	0205051Q0BBAAAA
	0205051Q0BBABAB
	0205051Q0BBACAC
	0205051Q0BBADAD
	0205051Q0BCAAAA
	0205051Q0BCABAB
	0205051Q0BCACAC
	0205051Q0BCADAD
	0205051R0AAAAAA
	0205051R0AAABAB
	0205051R0AAACAC
	0205051R0AAADAD
	0205051R0AAAEAE
	0205051R0AAAFAF
	0205051R0AAAGAG
	0205051R0AAAHAH
	0205051R0AAAIAI
	0205051R0AAAJAJ
	0205051R0AAAKAK
	0205051R0AAALAL
	0205051R0AAAMAM
	0205051R0AAANAN
	0205051R0AAAPAP
	0205051R0AAAQAQ
	0205051R0AAARAR
	0205051R0AAASAS
	0205051R0AAATAT
	0205051R0AAAUAU
	0205051R0AAAVAV
	0205051R0AAAWAW
	0205051R0AAAXAX
	0205051R0AAAYAY
	0205051R0BBAAAA
	0205051R0BBABAB
	0205051R0BBACAC
	0205051R0BBADAD
	0205051R0BBAEAI
	0205051R0BBAFAK
	0205051R0BBAGAL
	0205051R0BBAHAM
	0205051R0BBAIAN
	0205051R0BBAJAU
	0205051R0BCAAAB
	0205051R0BCABAC
	0205051R0BCACAD
	0205051R0BDAAAA
	0205051R0BDABAB
	0205051R0BDACAC
	0205051R0BDADAD
	0205051S0AAAAAA
	0205051S0AAABAB
	0205051S0BBAAAA
	0205051S0BBABAB
	0205051U0AAAAAA
	0205051U0AAABAB
	0205051U0AAACAC
	0205051U0AAADAD
	0205051U0AAAEAE
	0205051U0AAAFAF
	0205051U0AAAGAG
	0205051U0BBAAAA
	0205051U0BBABAB
	0205051U0BBACAC
	0205051U0BBADAF
	0205051U0BCAAAA
	0205051U0BCABAB
	0205051U0BCACAC
	0205051V0AAAAAA
	0205051V0BBAAAA
	0205051W0AAAAAA
	0205051W0AAABAB
	0205051W0AAACAC
	0205051W0BBAAAA
	0205051W0BBABAB
	0205051W0BBACAC
	0205051X0AAAAAA
	0205051X0BBAAAA
	0205051Y0AAAAAA
	0205051Y0AAABAB
	0205051Y0AAACAC
	0205051Y0BBAAAA
	0205051Y0BBABAB
	0205051Y0BBACAC
	0205051Z0AAAAAA
	0205051Z0BBAAAA
	0205052A0AAAAAA
	0205052A0AAABAB
	0205052A0AAACAC
	0205052A0BBAAAA
	0205052A0BBABAB
	0205052A0BBACAC
	0205052ABAAAAAA
	0205052ABAAABAB
	0205052ABAAACAC
	0205052ABBBAAAA
	0205052ABBBABAB
	0205052ABBBACAC
	0205052ACAAAAAA
	0205052ACAAABAB
	0205052ACAAACAC
	0205052ACAAADAD
	0205052ACAAAEAE
	0205052ACBBAAAA
	0205052ACBBABAB
	0205052ACBBACAC
	0205052ACBBADAD
	0205052ACBBAEAE
	0205052ADAAAAAA
	0205052ADAAABAB
	0205052ADAAACAC
	0205052ADBBAAAA
	0205052ADBBABAB
	0205052ADBBACAC
	0205052AEAAAAAA
	0205052AEAAABAB
	0205052AEAAACAC
	0205052AEBBAAAA
	0205052AEBBABAB
	0205052AEBBACAC
	0205052B0AAAAAA
	0205052B0AAABAB
	0205052B0AAACAC
	0205052B0AAADAD
	0205052B0BBAAAA
	0205052B0BBABAB
	0205052B0BBACAC
	0205052C0AAAAAA
	0205052C0AAABAB
	0205052C0AAACAC
	0205052C0AAADAD
	0205052C0AAAEAE
	0205052C0AAAFAF
	0205052C0AAAGAG
	0205052C0AAAHAH
	0205052C0AAAIAI
	0205052C0AAAJAJ
	0205052C0BBAAAA
	0205052C0BBABAB
	0205052C0BBACAC
	0205052C0BBADAD
	0205052C0BBAEAH
	0205052C0BCAAAB
	0205052C0BCABAC
	0205052C0BCACAD
	0205052C0BDAAAD
	0205052C0BDABAC
	0205052C0BDACAB
	0205052I0AAAAAA
	0205052I0AAABAB
	0205052I0AAACAC
	0205052I0AAADAD
	0205052I0AAAEAE
	0205052I0AAAFAF
	0205052I0AAAGAG
	0205052I0AAAHAH
	0205052I0AAAIAI
	0205052I0AAAJAJ
	0205052I0AAAKAK
	0205052I0AAALAL
	0205052I0BBAAAA
	0205052I0BBABAB
	0205052I0BBACAC
	0205052I0BCAAAA
	0205052I0BCABAB
	0205052I0BCACAC
	0205052I0BDAAAA
	0205052I0BDABAB
	0205052I0BDACAC
	0205052I0BEAAAA
	0205052I0BEABAB
	0205052I0BEACAC
	0205052N0AAAAAA
	0205052N0AAABAB
	0205052N0AAACAC
	0205052N0AAADAD
	0205052N0AAAEAE
	0205052N0AAAFAF
	0205052N0AAAGAG
	0205052N0AAAHAH
	0205052N0AAAIAI
	0205052N0AAAJAJ
	0205052N0AAAKAK
	0205052N0BBAAAA
	0205052N0BBABAB
	0205052N0BBACAD
	0205052N0BBADAH
	0205052N0BBAEAI
	0205052N0BCAAAB
	0205052P0AAAAAA
	0205052P0AAABAB
	0205052P0AAACAC
	0205052P0BBAAAA
	0205052P0BBABAB
	0205052P0BBACAC
	0205052P0BCAAAA
	0205052Q0AAAAAA
	0205052Q0AAABAB
	0205052Q0AAACAC
	0205052Q0AAADAD
	0205052Q0BBAAAA
	0205052Q0BBABAB
	0205052Q0BBACAC
	0205052Q0BCAAAA
	0205052Q0BCABAB
	0205052Q0BCACAC
	0205052R0AAAAAA
	0205052R0AAABAB
	0205052R0AAACAC
	0205052R0BBAAAA
	0205052R0BBABAB
	0205052R0BBACAC
	0205052R0BCAAAA
	0205052R0BCABAB
	0205052R0BCACAC
	0205052R0BDAAAA
	0205052R0BDABAB
	0205052R0BDACAC
	0205052V0AAAAAA
	0205052V0AAABAB
	0205052V0AAACAC
	0205052V0AAADAD
	0205052V0AAAEAE
	0205052V0AAAFAF
	0205052V0AAAGAG
	0205052V0AAAHAH
	0205052V0AAAIAI
	0205052V0AAAJAJ
	0205052V0BBAAAA
	0205052V0BBABAB
	0205052V0BBACAC
	0205052V0BBADAD
	0205052V0BBAEAF
	0205052V0BBAFAJ
	0205052W0AAAAAA
	0205052W0AAABAB
	0205052W0AAACAC
	0205052W0AAADAD
	0205052W0BBAAAA
	0205052W0BBABAB
	0205052W0BBACAC
	0205052X0AAAAAA
	0205052X0AAABAB
	0205052X0AAACAC
	0205052X0BBAAAA
	0205052X0BBABAB
	0205052X0BBACAC
	0205052Y0AAAAAA
	0205052Y0AAABAB
	0205052Y0AAACAC
	0205052Y0BBAAAA
	0205052Y0BBABAB
	0205052Y0BBACAC
	0205053A0AAAAAA
	0205053A0AAABAB
	0205053A0BBAAAA
	0205053A0BBABAB
bD…	02.06.03.00	OTHER ANTIANGINAL DRUGS
	0206030N0AAAAAA
	0206030N0AAABAB
	0206030N0AAACAC
	0206030N0AAADAD
	0206030N0AAAEAE
	0206030N0AAAFAF
	0206030N0BBAAAA
	0206030N0BBABAB
	0206030Y0AAAAAA
	0206030Y0AAABAB
	0206030Y0AAACAC
	0206030Y0BBAAAA
	0206030Y0BBABAB
	0206030Z0AAAAAA
	0206030Z0AAABAB
	0206030Z0AAACAC
	0206030Z0BBAAAA
	0206030Z0BBABAB
	0206030Z0BBACAC
be...	02.05.01.00	VASODILATOR ANTIHYPERTENSIVES	(replace 0 if bn7.., bkE.., bkG.. , gh58. ==1)
	0205010AAAAAAAA
	0205010AABBAAAA
	0205010ABAAAAAA
	0205010ABAAABAB
	0205010ABAAACAC
	0205010ABAAADAD
	0205010ABAAAEAE
	0205010ABBBAAAA
	0205010ABBBABAB
	0205010ABBBACAC
	0205010ABBBADAD
	0205010ABBBAEAE
	0205010E0AAAAAA
	0205010E0BBAAAA
	0205010J0AAA1A1
	0205010J0AAA2A2
	0205010J0AAA3A3
	0205010J0AAA4A4
	0205010J0AAA5A5
	0205010J0AAA6A6
	0205010J0AAA7A7
	0205010J0AAA8A8
	0205010J0AAA9A9
	0205010J0AAAAAA
	0205010J0AAABAB
[truncated: 206 more rows]

## Sheet: sup table 2
dCCB pharmacogenetic variants and quality metrics for the UK Biobank participants of European genetic ancestry
	A1 = reference
	A2 = coded allele
	pos_b37 = position, human genome build 37
	A2freq = frequency of A2
	HWEp = Hardy-Weinberg Equilibirum exact p-value for deviation
	INFO = imputation quality
	missing_proportion = proportion of sample with missing genotype data after imputation
Gene	rsid	chr	pos_b37	A1	A2	A2freq	HWEp	INFO	missing_proportion	Excluded from analysis?
NPPA	rs5065	1	11906068	A	G	0.150398	0.0227783	1	0
NPPA	rs5063	1	11907648	C	T	0.052847	0.30499	1	0
NOS1AP	rs12143842	1	162033890	C	T	0.248036	0.465306	1	0
NOS1AP	rs10494366	1	162085685	G	T	0.357912	0.200874	1	0
ADRB2	rs1042713	5	148206440	G	A	0.361733	0.205267	1	0
ADRB2	rs1042714	5	148206473	G	C	0.450919	0.25091	1	0
POR	rs1057868	7	75615006	C	T	0.284741	0.425716	1	0
ABCB1	rs1045642	7	87138645	A	G	0.457819	0.0605542	1	0
ABCB1	rs2032582	7	87160618	A	C	0.456031	0.249345	1	0
CYP3A5	rs776746	7	99270539	C	T	0.0671953	0.677742	1	0
CYP3A4	rs2246709	7	99365719	A	G	0.25973	0.625785	0.94091	1.09467e-13
CYP3A4	rs2740574	7	99382096	C	T	0.0324525	0.02017	1	0
ADRA1A	rs1048101	8	26628028	A	G	0.446619	0.333783	1	0
NUMA1	rs10898815	11	71739423	G	A	0.498084	0.551617	0.99742	-2.39822e-14
PICALM	rs588076	11	85691662	G	C	0.193991	0.0690533	0.995644	3.99703e-15
CACNA1C	rs2239050	12	2447414	G	C	0.101825	0.264971	0.995676	4.77064e-15
CACNA1C	rs2239128	12	2757769	T	C	0.19775	0.375324	0.976145	-1.17977e-13
GNB3	rs5443	12	6954875	C	T	0.304868	0.709733	1	0
RYR3	rs877087	15	33874275	T	C	0.459634	0.992828	1	0
TANC2	rs2429427	17	61393816	G	A	0.284051	0.944572	0.995057	-1.23779e-14
APCDD1	rs564991	18	10465054	A	C	0.415954	0.0285105	0.994776	4.77064e-15
SLC14A2	rs1123617	18	43252883	G	A	0.151111	0.981487	1	0
SLC14A2	rs3745009	18	43262359	G	A	0.444969	0.983172	1	0
CYP3A5	rs10264272	7	99262835	C	T	0.000645704	1	1	0	Too rare
CYP3A5	rs41303343	7	99250393	T	TA	0.00010854	1	1	0	Too rare
CACNA1C	rs2238032	12	2222732	T	G	0.000432194	1	0.749223	4.51277e-15	Too rare
CACNA1C	rs2238032	12	2222732	T	G	0.000432194	1	0.749223	4.51277e-15	Too rare
CYP3A4	rs4987161									Missing

## Sheet: sup table 3
Distribution of variants in patients who were on DHPs recorded in GP data
Genotype	N	%		Genotype	N	%		Genotype	N	%
PICALM rs588076				SLC14A2 rs3745009				CYP3A5 rs776746
CC	25532	65.13		AA	7907	20.11		CC	34242	87.09
GC	12163	31.03		GA	19337	49.18		CT	4895	12.45
GG	1508	3.85		GG	12073	30.71		TT	180	0.46
total	39223			total	39317			total	39317
APCDD1 rs564991				SLC14A2 rs1123617				ADRB2 rs1042714
AA	13157	33.54		GG	28327	72.05		GG	8019	20.4
AC	19307	49.22		GA	10068	25.61		GC	19473	49.53
CC	6759	17.23		AA	922	2.35		CC	11825	30.08
total	39223			total	39317			total	39317
TANC2 rs2429427				RYR3 rs877087				ADRB2 rs1042713
GG	20107	51.35		CC	11435	29.08		GG	16031	40.77
GA	15910	40.64		CT	19499	49.59		GA	18102	46.04
AA	3136	8.01		TT	8383	21.32		AA	5184	13.19
total	39153			total	39317			total	39317
NUMA1 rs10898815				GNB3 rs5443				NOS1AP rs10494366
GG	9966	25.38		CC	18943	48.18		TT	16059	40.84
GA	19600	49.92		CT	16665	42.39		GT	18047	45.9
AA	9694	24.69		TT	3709	9.43		GG	5211	13.25
total	39260			total	39317			total	39317
NPPA rs5063				CACNA1C rs2239050				NOS1AP rs12143842
CC	35245	89.64		GG	31718	80.68		CC	22084	56.17
CT	3979	10.12		GC	7206	18.33		CT	14769	37.56
TT	93	0.24		CC	387	0.98		TT	2464	6.27
total	39317			total	39311			total	39317
NPPA rs5065				CACNA1C rs2239128				ABCB1 rs2032582
AA	28520	72.54		CC	25154	64.61		AA	8229	20.93
AG	9975	25.37		CT	12265	31.5		AC	19423	49.4
GG	822	2.09		TT	1513	3.89		CC	11665	29.67
total	39317			total	38932			total	39317
ABCB1 rs1045642				CYP3A4 rs2740574				ADRA1A rs1048101
AA	11663	29.66		TT	36851	93.73		AA	11878	30.21
AG	19422	49.4		CT	2424	6.17		AG	19526	49.66
GG	8232	20.94		CC	42	0.11		GG	7913	20.13
total	39317			total	39317			total	39317
POR rs1057868				CYP3A4 rs2246709
CC	19962	50.77		AA	20699	54.96
CT	16111	40.98		AG	14518	38.55
TT	3244	8.25		GG	2443	6.49
total	39317			total	37660

## Sheet: sup table 4
Linkage disequilibrium testing in genotypes
	rs5065	rs5063	rs12143842	rs10494366	rs1042713	rs1042714	rs1057868	rs1045642	rs2032582	rs776746	rs2246709	rs2740574	rs1048101	rs10898815	rs588076	rs2239050	rs2239128	rs5443	rs877087	rs2429427	rs564991	rs1123617	rs3745009
rs5065	1
rs5063	-0.1021	1
rs12143842	-0.007	0.0031	1
rs10494366	-0.0082	-0.0057	-0.6553	1
rs1042713	0.0043	0.0016	0.0024	-0.0104	1
rs1042714	0.0097	0.0035	0.0045	-0.0229	0.6733	1
rs1057868	-0.0089	0.001	0.0033	-0.0016	-0.0014	-0.001	1
rs1045642	0.0134	-0.0012	-0.0034	-0.0122	0.0046	0.0107	-0.0053	1
rs2032582	-0.0159	0.0039	0.0107	0.0045	-0.0026	-0.0032	0.0059	-0.6989	1
rs776746	0.0464	0.0068	-0.0068	-0.0513	0.022	0.0506	-0.0125	0.046	-0.04	1
rs2246709	0.0025	0.0027	0.0006	-0.0058	0.0039	0.0098	0.0011	-0.0017	-0.001	0.1859	1
rs2740574	0.0617	-0.0016	-0.0216	-0.045	0.0217	0.0448	-0.0199	0.0606	-0.0651	0.6498	-0.0686	1
rs1048101	0.0088	0.0082	0.0004	-0.0193	0.0058	0.0156	-0.0052	0.0135	-0.0088	0.0504	0.0064	0.0522	1
rs10898815	-0.0132	-0.002	0.005	0.0159	-0.0092	-0.0169	0.005	-0.0112	0.0107	-0.0567	-0.0063	-0.0664	-0.0196	1
rs588076	-0.0067	0.003	0.0047	-0.0026	0.0035	0.0068	-0.0002	-0.0026	0.0056	-0.0066	0.0003	-0.0164	0.0012	0.0014	1
rs2239050	0.0351	0.0008	-0.0108	-0.0286	0.0151	0.0323	-0.0126	0.0365	-0.0341	0.1171	0.006	0.1446	0.036	-0.0427	-0.0083	1
rs2239128	-0.0156	-0.0008	0.0009	0.0187	-0.0067	-0.0185	0.0042	-0.0171	0.0138	-0.0586	-0.0051	-0.0674	-0.0163	0.0205	0.0014	-0.0672	1
rs5443	0.0191	0.0005	-0.005	-0.0189	0.0096	0.0185	-0.0057	0.0223	-0.0212	0.0634	0.0036	0.0787	0.0159	-0.0257	-0.0025	0.0475	-0.0233	1
rs877087	-0.0062	0.0081	0.0082	-0.0113	0.002	0.0085	0.0028	-0.0036	0.01	0.0094	0.0045	-0.0099	0.0054	-0.0045	0.0055	0.0014	-0.0021	0.0003	1
rs2429427	0.0053	-0.0004	-0.0019	0	-0.0015	-0.0019	-0.0001	0.0007	-0.0022	0.0102	0.0015	0.0146	-0.0002	-0.0018	-0.0024	0.0055	-0.0015	0.0001	-0.0018	1
rs564991	-0.0069	0.0038	0.0033	-0.0011	-0.0023	-0.0008	0.0039	-0.0037	0.0055	-0.0064	0.0029	-0.0132	-0.0012	-0.0006	0.0021	-0.0068	0.0029	-0.001	0.0024	-0.0024	1
rs1123617	-0.0047	0.0013	0.0049	-0.0024	0.0003	0.0022	0.0052	-0.0035	0.006	-0.0109	0.0003	-0.0194	0.0013	0.0024	0.0039	-0.0096	0.0019	-0.003	0.0041	0.0005	-0.0006	1
rs3745009	0.0036	0.0028	-0.0029	0.001	0.004	0.003	-0.0012	0.0017	-0.0035	0.0046	-0.0014	0.0094	0.0037	-0.0019	-0.0019	0.0025	-0.0005	0.003	-0.0037	0.0022	-0.0029	0.31	1

## Sheet: sup table 5
Associations between genotypes and hospital diagnosed heart failure
Genotype	%	n	N	HR	95%	CI	p	p_BH		N	Sample size
rs588076										n	Cases
CC	5.7	1148	20153							%	Percentage of sample that were cases
GC	6.33	610	9643	1.11	1	1.22	0.04	0.345		HR	Hazard Ratio
GG	6.21	74	1192	1.07	0.85	1.36	0.57	0.880571		95%CI	95% Confidence Intervals
total		1832	30988							p	p-value
rs564991										p_BH	Benjamini-Hochberg adjusted p-values
AA	5.64	587	10411
AC	6.07	928	15277	1.06	0.95	1.17	0.28	0.784706
CC	6.02	320	5316	1.05	0.92	1.21	0.47	0.834815
total		1835	31004
rs2429427
GG	5.81	928	15971
GA	5.96	746	12520	1.02	0.93	1.12	0.69	0.881667
AA	6.31	155	2458	1.07	0.9	1.27	0.43	0.834815
total		1829	30949
rs10898815
GG	5.54	436	7872
GA	6.07	939	15460	1.09	0.97	1.22	0.13	0.498333
AA	5.98	460	7697	1.07	0.94	1.22	0.29	0.784706
total		1835	31029
rs5063
CC	5.88	1637	27844
CT	6.12	193	3153	1.05	0.91	1.22	0.49	0.834815
TT	10.4	8	77	2.13	1.06	4.28	0.03	0.345
total		1838	31074
rs2032582
AA	5.62	518	9218
AC	6.05	926	15306	1.09	0.98	1.22	0.1	0.46
CC	6.02	394	6550	1.05	0.92	1.2	0.45	0.834815
total		1838	31074
rs1045642
AA	6.17	575	9322
AG	5.88	896	15249	0.98	0.88	1.09	0.72	0.895135
GG	5.64	367	6503	0.94	0.82	1.07	0.32	0.817778
total		1838	31074
rs1057868
CC	6.12	964	15759
CT	5.63	717	12737	0.91	0.83	1	0.05	0.345
TT	6.09	157	2578	1	0.84	1.18	0.96	0.96
total		1838	31074
rs3745009
AA	5.83	366	6276
GA	5.88	899	15298	1	0.88	1.13	0.95	0.96
GG	6.03	573	9500	1.04	0.91	1.18	0.58	0.880571
total		1838	31074
rs1123617
GG	5.91	1321	22362
GA	6.01	478	7957	1.02	0.92	1.14	0.67	0.880571
AA	5.17	39	755	0.86	0.63	1.19	0.36	0.834815
total		1838	31074
rs877087
CC	5.4	491	9090
CT	6.1	943	15377	1.12	1.01	1.25	0.04	0.345
TT	6.1	404	6607	1.15	1.01	1.31	0.04	0.345
total		1838	31074
rs5443
CC	5.81	872	15003
CT	5.99	788	13155	1.01	0.92	1.12	0.79	0.931795
TT	6.1	178	2916	1.04	0.89	1.23	0.6	0.880571
total		1838	31074
rs2239050
GG	5.97	1495	25053
GC	5.71	326	5711	0.96	0.85	1.08	0.49	0.834815
CC	5.54	17	307	0.81	0.5	1.31	0.4	0.834815
total		1838	31071
rs1048101
AA	5.85	551	9413
AG	6	923	15383	1.01	0.91	1.12	0.88	0.96
GG	5.8	364	6278	0.98	0.86	1.12	0.75	0.907895
total		1838	31074
rs2740574
TT	5.93	1727	29121
CT	5.61	108	1925	0.95	0.78	1.16	0.63	0.880571
CC	10.7	3	28	2.47	0.8	7.68	0.12	0.498333
total		1838	31074
rs2246709
AA	5.77	951	16474
AG	6.06	690	11395	1.04	0.94	1.14	0.48	0.834815
GG	6.2	118	1904	1.04	0.86	1.26	0.66	0.880571
total		1759	29773
rs776746
CC	5.89	1597	27094
CT	5.95	228	3834	0.99	0.86	1.14	0.87	0.96
TT	8.9	13	146	1.67	0.97	2.89	0.06	0.345
total		1838	31074
rs1042714
GG	5.9	374	6341
GC	5.84	900	15400	1	0.89	1.13	0.94	0.96
CC	6.04	564	9333	1.03	0.9	1.17	0.65	0.880571
total		1838	31074
rs1042713
GG	5.86	741	12652
GA	5.87	841	14324	1	0.9	1.1	0.93	0.96
AA	6.25	256	4098	1.07	0.93	1.23	0.37	0.834815
total		1838	31074
rs10494366
TT	5.53	228	4124
GT	5.84	834	14274	0.94	0.86	1.04	0.24	0.784706
GG	6.12	776	12676	0.87	0.75	1	0.06	0.345
total		1838	31074
rs12143842
CC	6.11	1067	17458
CT	5.7	665	11668	0.92	0.83	1.01	0.09	0.46
TT	5.44	106	1948	0.9	0.73	1.09	0.28	0.784706
total		1838	31074
rs5065
AA	6.07	1366	22500
AG	5.45	433	7941	0.89	0.8	1	0.04	0.345
GG	6.16	39	633	1.09	0.79	1.5	0.59	0.880571
total		1838	31074
rs2239128
CC	5.98	1188	19862
CT	5.67	550	9697	0.936302	0.846239	1.03595	0.2021	0.715123
TT	6.28	76	1211	1.01395	0.804003	1.27871	0.9068	0.96
		1814	30770

## Sheet: sup table 6
Results from TWIST analysis of the Genetically Moderated Treatment Effect (GMTE) for a subset of variants on significant outcomes
	See GitHub for full description of method and R code
	https://github.com/lukepilling/twistR
	Model:	Het=heterozygotes vs. common homozygotes. Hom=rare homozygotes vs. common homozygotes. Dom=dominant model (het+hom vs. rare homozygotes)
	Est:	GMTE of the variant on the hazard of [outcome] per year, expressed as a proportion (i.e. multiply by 100 to get percentage)
											N diagnoses	Patient
						Genetically Moderated Treatment Effect					in treated	years in	Difference in						GMTE0		GMTE1		RGMTE		MR		RGMTE/MR combined
Outcome	Gene	RSID	Effect allele	Other allele	Model	Est	SE	P	95% CIs		individuals	model	diagnoses	95% CIs		% change	95% CIs		Est	P	Est	P	Est	P	Est	P	Est	P	Qp	est_used
CKD	ADRA1A	rs1048101	A	G	het	-0.000131	0.000373	0.72	-0.00086208	0.00060008	1545	171951	-22.5256	-148.236	103.184	-1.45797	-9.59454	6.6786	-0.00012	0.174	-0.000251	0.477	-0.000131	0.72	-0.000862	0.135	-0.00033873	0.283114	0.296153	RGMTE
CKD	ADRA1A	rs1048101	A	G	hmz	0.000823606	0.000354344	0.0201087	0.000129092	0.00151812	1226	104031	85.6809	13.4296	157.932	6.98866	1.0954	12.8819	-2.31e-05	0.816	0.00084	0.0316	0.000863	0.0325	0.000723	0.279	0.000823606	0.0201087	0.858987	RGMTE_MR
CHD	APCDD1	rs564991	C	A	het	0.00114591	0.00045174	0.0111917	0.000260498	0.00203132	4541	151789	173.936	39.5407	308.332	3.83036	0.87075	6.78996	-5.56e-05	0.637	0.00115	0.0306	0.00121	0.0257	0.00101	0.208	0.00114591	0.0111917	0.83632	RGMTE_MR
CHD	APCDD1	rs564991	C	A	hmz	0.00187692	0.000613248	0.00220873	0.000674958	0.00307889	2774	52462.7	98.4684	35.4101	161.527	3.54969	1.2765	5.82288	-0.00015	0.341	0.00203	0.00506	0.00218	0.00323	0.00124	0.25	0.00187692	0.00220873	0.473716	RGMTE_MR
CKD	APCDD1	rs564991	C	A	het	0.000126	0.000324	0.697	-0.00050904	0.00076104	1955	170474	21.4797	-86.778	129.737	1.09871	-4.43877	6.63618	-5.73e-05	0.434	6.85e-05	0.827	0.000126	0.697	-0.000171	0.73	3.98792e-05	0.883866	0.621579	RGMTE
CKD	APCDD1	rs564991	C	A	hmz	-0.00106331	0.000347828	0.00223565	-0.00174505	-0.000381567	1131	59437.6	-63.2006	-103.722	-22.6794	-5.58803	-9.1708	-2.00525	-0.000192	0.0502	-0.000911	0.0231	-0.000718	0.0828	-0.00195	0.0032	-0.00106331	0.00223565	0.111646	RGMTE_MR
CKD	CYP3A5	rs776746	T	C	het	-0.00044	0.000427	0.297	-0.00127692	0.00039692	2295	42751.7	-18.8107	-54.5905	16.969	-0.81964	-2.37867	0.73939	3.21e-05	0.759	-0.000408	0.314	-0.00044	0.297	-0.000328	0.636	-0.000409115	0.260234	0.890447	RGMTE
CKD	CYP3A5	rs776746	T	C	hmz	0.0069395	0.00236914	0.00339922	0.00229599	0.011583	2040	1533.66	10.6428	3.52126	17.7644	0.521708	0.172611	0.870805	0.000822	0.155	0.00605	0.0336	0.00523	0.071	0.0103	0.0116	0.0069395	0.00339922	0.311688	RGMTE_MR
CHD_HF	RYR3	rs877087	C	T	dom	0.00133497	0.000475372	0.00498098	0.00040324	0.0022667	6148	215503	287.69	86.8994	488.48	4.6794	1.41346	7.94535	9.93e-05	0.42	0.00129	0.0249	0.00119	0.0444	0.00167	0.0497	0.00133497	0.00498098	0.642932	RGMTE_MR
CHD_HF	RYR3	rs877087	C	T	het	0.00142315	0.000506574	0.00496411	0.000430261	0.00241603	4827	150639	214.381	64.8139	363.948	4.44129	1.34274	7.53984	0.000176	0.185	0.00131	0.027	0.00114	0.0618	0.00208	0.0243	0.00142315	0.00496411	0.394588	RGMTE_MR
CHD_HF	RYR3	rs877087	C	T	hmz	0.00132	0.000744	0.0819	-0.00013824	0.00277824	3052	64864.1	85.6206	-8.96681	180.208	2.80539	-0.293801	5.90458	-7.99e-05	0.616	0.00124	0.092	0.00132	0.0819	0.000725	0.506	0.00113783	0.0663547	0.658118	RGMTE
CKD	RYR3	rs877087	C	T	dom	0.000816005	0.000260602	0.00174079	0.000305224	0.00132679	2314	244259	199.317	74.5538	324.08	8.61352	3.22186	14.0052	5.93e-05	0.417	0.000761	0.00943	0.000702	0.0187	0.00111	0.0285	0.000816005	0.00174079	0.48236	RGMTE_MR
CKD	RYR3	rs877087	C	T	het	0.000710805	0.000277266	0.0103585	0.000167365	0.00125425	1799	171157	121.659	28.6456	214.672	6.76259	1.59231	11.9329	2.68e-05	0.724	0.000683	0.0304	0.000656	0.0414	0.000851	0.108	0.000710805	0.0103585	0.751895	RGMTE_MR
CKD	RYR3	rs877087	C	T	hmz	0.00106765	0.000345263	0.00198626	0.000390934	0.00174436	1138	73102.8	78.0481	28.5784	127.518	6.85836	2.51128	11.2054	0.000136	0.15	0.000948	0.014	0.000813	0.0408	0.00171	0.00754	0.00106765	0.00198626	0.241436	RGMTE_MR
HF	RYR3	rs877087	C	T	dom	0.000694076	0.000233959	0.00301059	0.000235516	0.00115264	1838	244819	169.923	57.6587	282.187	9.24498	3.13703	15.3529	4.21e-05	0.547	0.000658	0.0137	0.000616	0.0266	0.00091	0.0454	0.000694076	0.00301059	0.578916	RGMTE_MR
HF	RYR3	rs877087	C	T	het	0.000674874	0.000249394	0.00680877	0.000186062	0.00116369	1434	171410	115.68	31.8928	199.467	8.06695	2.22404	13.9098	4.07e-05	0.583	0.000641	0.0299	0.0006	0.0478	0.000882	0.0782	0.000674874	0.00680877	0.61754	RGMTE_MR
HF	RYR3	rs877087	C	T	hmz	0.000745393	0.000308356	0.0156355	0.000141016	0.00134977	895	73408.9	54.7185	10.3518	99.0851	6.11379	1.15663	11.071	4.8e-05	0.592	0.000702	0.043	0.000654	0.0676	0.000992	0.0937	0.000745393	0.0156355	0.626355	RGMTE_MR
													272.405

## Sheet: sup table 7
Associations between genotypes and heart diseases in patients with heart diseases history (MI/angina/HF)
Genotype	n	N	%	HR	95%	CI	p	p_BH		N	Sample size
rs588076										n	Cases
CC	1045	1505	69.44							%	Percentage of sample that were cases
GC	497	688	72.24	1.08871	0.978019	1.21194	0.1203	0.614867		HR	Hazard Ratio
GG	63	92	68.48	0.931795	0.721762	1.20295	0.5878	0.890531		95%CI	95% Confidence Intervals
total	1605	2285								p	p-value
rs564991										p_BH	Benjamini-Hochberg adjusted p-values
AA	511	722	70.78
AC	798	1144	69.76	0.969265	0.866921	1.08369	0.5835	0.890531
CC	300	424	70.75	1.03188	0.89442	1.19047	0.667	0.929758
	1609	2290
rs2429427
GG	839	1190	70.5
GA	636	908	70.04	0.997314	0.899234	1.10609	0.9594	0.994
AA	135	191	70.68	1.0542	0.878136	1.26556	0.5713	0.890531
	1610	2289
rs10898815
GG	403	561	71.84
GA	779	1137	68.51	0.897823	0.795638	1.01313	0.0804	0.557257
AA	428	593	72.18	0.952461	0.830883	1.09183	0.4845	0.890531
	1610	2291
rs5063
CC	1431	2055	69.64
CT	178	236	75.42	1.16501	0.995876	1.36287	0.0563	0.557257
TT	5	5	100	1.46672	0.60714	3.54329	0.3947	0.890531
	1614	2296
rs2032582
CC	474	672	70.54
AC	790	1139	69.36	0.927001	0.826952	1.03916	0.1933	0.808345
AA	350	485	72.16	1.04723	0.911501	1.20317	0.5147	0.890531
	1614	2296
rs1045642
AA	500	687	72.78
AG	788	1140	69.12	0.896493	0.800727	1.00371	0.058	0.557257
GG	326	469	69.51	0.910201	0.791087	1.04725	0.1886	0.808345
	1614	2296
rs1057868
CC	811	1165	69.61
CT	664	948	70.04	0.991961	0.895057	1.09936	0.8777	0.994
TT	139	183	75.96	1.05559	0.880465	1.26555	0.5589	0.890531
	1614	2296
rs3745009
AA	301	442	68.1
GA	812	1121	72.44	1.07995	0.945371	1.23368	0.2574	0.890531
GG	501	733	68.35	0.934822	0.809644	1.07935	0.3582	0.890531
	1614	2296
rs1123617
GG	1179	1673	70.47
GA	406	577	70.36	0.946353	0.844807	1.06011	0.341	0.890531
AA	29	46	63.04	0.868926	0.60046	1.25742	0.4562	0.890531
	1614	2296
rs877087
CC	433	639	67.8
TC	825	1,185	69.6	1.09761	0.976475	1.23377	0.1185	0.614867
TT	356	472	75.4	1.25081	1.08618	1.44038	0.0019	0.0874
	1614	2296
rs5443
CC	761	1098	69.31
CT	680	955	71.2	1.00102	0.901748	1.11121	0.9848	0.994
TT	173	243	71.19	1.04287	0.883629	1.2308	0.6195	0.890531
	1614	2296
rs2239050
GG	1322	1875	70.51
GC	276	400	69	0.977996	0.858567	1.11404	0.7378	0.96968
CC	15	20	75	0.740621	0.444398	1.2343	0.2492	0.890531
	1613	2295
rs1048101
AA	483	703	68.71
AG	816	1145	71.27	1.01747	0.908662	1.13931	0.7641	0.97635
GG	315	448	70.31	1.00736	0.87307	1.1623	0.92	0.994
	1614	2296
rs2740574
TT	1509	2142	70.45
CT	104	152	68.42	0.935832	0.766819	1.1421	0.514	0.890531
CC	1	2	50	0.403661	0.0565565	2.88106	0.3656	0.890531
	1614	2296
rs2246709
AA	857	1200	71.42
AG	587	847	69.3	0.981349	0.883064	1.09057	0.7266	0.96968
GG	90	132	68.18	0.91338	0.734631	1.13562	0.4148	0.890531
	1534	2179
rs776746
CC	1406	1991	70.62
CT	202	297	68.01	0.950111	0.819156	1.102	0.4988	0.890531
TT	6	8	75	0.996912	0.443953	2.2386	0.994	0.994
	1614	2296
rs1042714
GG	337	475	70.95
GC	816	1152	70.83	1.00481	0.884774	1.14113	0.9411	0.994
CC	461	669	68.91	0.987426	0.857477	1.13707	0.8605	0.994
	1614	2296
rs1042713
GG	640	940	68.09
GA	780	1079	72.29	1.12955	1.01711	1.25441	0.0228	0.5244
AA	194	277	70.04	1.04327	0.887803	1.2259	0.6069	0.890531
	1614	2296
rs10494366
TT	201	293	68.6
GT	744	1063	69.99	0.983119	0.841016	1.14923	0.8308	0.994
GG	669	940	71.17	0.990496	0.845936	1.15976	0.9056	0.994
	1614	2296
rs12143842
CC	947	1322	71.63
CT	581	859	67.64	0.910478	0.820864	1.00988	0.076	0.557257
TT	86	115	74.78	1.06855	0.856084	1.33376	0.5577	0.890531
	1614	2296
rs5065
AA	1182	1658	71.29
AG	403	593	67.96	0.905013	0.80792	1.01377	0.0848	0.557257
GG	29	45	64.44	0.858893	0.593836	1.24226	0.4192	0.890531
	1614	2296
rs2239128
CC	1032	1460	70.68
CT	496	718	69.08	0.945751	0.849395	1.05304	0.309	0.890531
TT	67	93	72.04	0.973135	0.759276	1.24723	0.8297	0.994
	1595	2271

## Sheet: sup table 8
Associations between genotypes and incident CKD in patients on DHPs
Genotype	%	n	N	HR	95%CI		p	p_BH		N	Sample size
rs588076										n	Cases
CC	6.94	1298	18700							%	Percentage of sample that were cases
GC	7.02	631	8985	1.00777	0.916272	1.10841	0.8733	0.9864		HR	Hazard Ratio
GG	7.36	81	1100	1.04457	0.834435	1.30763	0.7035	0.951794		95%CI	95% Confidence Intervals
total		2010	28785							p	p-value
rs564991										p_BH	Benjamini-Hochberg adjusted p-values
AA	6.95	675	9709
AC	7.24	1027	14179	1.01547	0.921449	1.11909	0.7568	0.9864
CC	6.23	306	4910	0.869941	0.759995	0.995793	0.0433	0.248975
		2008	28798
rs2429427
GG	6.85	1015	14817
GA	7.18	836	11644	1.04285	0.951577	1.14288	0.3693	0.768775
AA	6.7	153	2282	0.96422	0.813429	1.14296	0.6745	0.940212
		2004	28743
rs10898815
GG	6.67	489	7336
GA	6.91	992	14358	1.03418	0.92797	1.15254	0.5433	0.83306
AA	7.44	530	7128	1.11621	0.987007	1.26232	0.0798	0.34615
		2011	28822
rs5063
CC	7.04	1821	25871
CT	6.4	187	2920	0.911653	0.784183	1.05984	0.2287	0.560958
TT	8.45	6	71	1.3578	0.608922	3.02765	0.4547	0.807831
		2014	28862
rs2032582
AA	7.13	612	8578
AC	6.91	982	14203	0.98701	0.892205	1.09189	0.7997	0.9864
CC	6.91	420	6081	0.953873	0.842366	1.08014	0.4566	0.807831
		2014	28862
rs1045642
AA	7.26	628	8645
AG	6.66	943	14165	0.939256	0.849014	1.03909	0.224	0.560958
GG	7.32	443	6052	1.0423	0.922879	1.17717	0.5046	0.828986
		2014	28862
rs1057868
CC	6.89	1007	14621
CT	6.95	823	11843	0.994304	0.906785	1.09027	0.9033	0.9864
TT	7.67	184	2398	1.12923	0.964933	1.32149	0.1298	0.426486
		2014	28862
rs3745009
AA	6.77	396	5851
GA	7.18	1022	14231	1.06092	0.944681	1.19147	0.3179	0.696352
GG	6.79	596	8780	1.00494	0.884961	1.14118	0.9394	0.9864
		2014	28862
rs1123617
GG	6.98	1449	20761
GA	6.96	514	7389	1.00088	0.90502	1.10689	0.9864	0.9864
AA	7.16	51	712	1.00895	0.763022	1.33413	0.9502	0.9864
		2014	28862
rs877087
CC	6.44	545	8467
CT	7.08	1008	14231	1.09501	0.986602	1.21532	0.0879	0.34615
TT	7.48	461	6164	1.18146	1.04352	1.33763	0.0085	0.12788
		2014	28862
rs5443
CC	6.82	950	13925
CT	7.07	866	12248	1.02533	0.935097	1.12426	0.5946	0.854738
TT	7.36	198	2689	1.06783	0.916144	1.24464	0.4011	0.768775
		2014	28862
rs2239050
GG	6.91	1607	23241
GC	7.28	388	5328	1.07003	0.957687	1.19556	0.2317	0.560958
CC	6.53	19	291	0.865866	0.550709	1.36138	0.5328	0.83306
		2014	28860
rs1048101
AA	7.68	672	8751
AG	6.63	947	14277	0.849946	0.769906	0.938306	0.0013	0.0345
GG	6.77	395	5834	0.877268	0.774671	0.993453	0.0391	0.248975
		2014	28862
rs2740574
TT	6.98	1888	27055
CT	6.85	122	1781	0.990043	0.824323	1.18908	0.9147	0.9864
CC	15.38	4	26	3.00667	1.12668	8.02369	0.0279	0.2139
		2014	28862
rs2246709
AA	7.1	1088	15325
AG	6.87	726	10567	0.940845	0.856424	1.03359	0.2036	0.560958
GG	6.58	117	1779	0.888507	0.734193	1.07526	0.2246	0.560958
		1931	27671
rs776746
CC	6.98	1757	25177
CT	6.74	239	3545	0.942345	0.823187	1.07875	0.3893	0.768775
TT	12.86	18	140	2.12499	1.33513	3.38212	0.0015	0.0345
		2014	28862
rs1042714
GG	7.04	414	5884
GC	6.9	985	14277	0.990816	0.883291	1.11143	0.8749	0.9864
CC	7.07	615	8701	1.00177	0.884332	1.13481	0.9778	0.9864
		2014	28862
rs1042713
GG	7.09	833	11752
GA	6.78	901	13284	0.946722	0.861587	1.04027	0.2548	0.58604
AA	7.32	280	3826	1.0185	0.889471	1.16624	0.7909	0.9864
		2014	28862
rs10494366
TT	7.41	872	11764
GT	6.61	877	13261	0.886791	0.807417	0.973967	0.012	0.12788
GG	6.91	265	3837	0.894852	0.779867	1.02679	0.1134	0.401262
		2014	28862
rs12143842
CC	7.34	1188	16176
CT	6.56	712	10848	0.88993	0.810952	0.9766	0.0139	0.12788
TT	6.2	114	1838	0.846949	0.698822	1.02647	0.0903	0.34615
		2014	28862
rs5065
AA	7.07	1477	20903
AG	6.8	501	7373	0.965513	0.872432	1.06853	0.4974	0.828986
GG	6.14	36	586	0.908782	0.652868	1.26501	0.5708	0.846994
		2014	28862
rs2239128
CC	7.15	1319	18455
CT	6.61	595	9003	0.914955	0.830496	1.008	0.0721	0.34615
TT	7.55	85	1126	1.02292	0.821381	1.2739	0.8396	0.9864
		1999	28584

## Sheet: sup table 9
Associations between genotypes and incident CKD in patients on DHPs without CKD history
Genotype	%	n	N	HR	95%CI		p	p_BH		N	Sample size
rs588076										n	Cases
CC	6.72	1251	18626							%	Percentage of sample that were cases
GC	6.84	612	8953	1.01385	0.920352	1.11685	0.7805	0.861076		HR	Hazard Ratio
GG	7.37	81	1099	1.08063	0.863023	1.35311	0.4991	0.798814		95%CI	95% Confidence Intervals
total		1944	28678							p	p-value
rs564991										p_BH	Benjamini-Hochberg adjusted p-values
AA	6.73	651	9671
AC	7.06	998	14129	1.02194	0.925806	1.12804	0.6668	0.824579
CC	5.99	293	4891	0.862447	0.751333	0.989995	0.0355	0.233286
		1942	28691
rs2429427
GG	6.68	986	14768
GA	6.94	804	11593	1.03231	0.940455	1.13314	0.5036	0.798814
AA	6.55	149	2276	0.965217	0.812401	1.14678	0.6873	0.824579
		1939	28637
rs10898815
GG	6.53	478	7317
GA	6.7	959	14303	1.02365	0.917203	1.14246	0.6765	0.824579
AA	7.17	509	7096	1.09852	0.969476	1.24474	0.1405	0.461643
	1	1946	28716
rs5063
CC	6.83	1760	25771
CT	6.25	182	2913	0.917762	0.787775	1.0692	0.2708	0.655621
TT	8.45	6	71	1.40837	0.63156	3.14066	0.4027	0.795269
		1948	28755									G
rs2032582
AA	6.99	598	8555
AC	6.66	941	14135	0.967902	0.873567	1.07242	0.5329	0.817113
CC	6.74	409	6065	0.950687	0.838231	1.07823	0.4311	0.795269
		1948	28755
rs1045642
AA	7.04	606	8612
AG	6.46	912	14110	0.941526	0.849558	1.04345	0.2506	0.655621
GG	7.13	430	6033	1.05014	0.927985	1.18837	0.4381	0.795269
		1948	28755
rs1057868
CC	6.73	980	14571
CT	6.68	788	11793	0.977637	0.890085	1.0738	0.6366	0.824579
TT	7.53	180	2391	1.13511	0.96821	1.33077	0.1183	0.420369
		1948	28755
rs3745009
AA	6.55	382	5829
GA	6.94	983	14166	1.05795	0.940006	1.1907	0.3502	0.767105
GG	6.66	583	8760	1.01802	0.894735	1.1583	0.7862	0.861076
		1948	28755
rs1123617
GG	6.78	1402	20685
GA	6.73	495	7358	0.996119	0.899048	1.10367	0.9407	0.9557
AA	7.16	51	712	1.03981	0.786231	1.37519	0.7843	0.861076
		1948	28755
rs877087
CC	6.26	528	8438
CT	6.9	979	14182	1.09698	0.986779	1.21948	0.0866	0.420369
TT	7.19	441	6135	1.1692	1.0302	1.32696	0.0155	0.1426
		1948	28755
rs5443
CC	6.62	919	13873
CT	6.86	838	12207	1.02466	0.933053	1.12526	0.6102	0.824579
TT	7.14	191	2675	1.0659	0.911974	1.2458	0.4226	0.795269
		1948	28755
rs2239050
GG	6.71	1554	23157
GC	7.09	376	5306	1.07315	0.958771	1.20118	0.2195	0.631062
CC	6.21	18	290	0.843475	0.529883	1.34265	0.4729	0.798814
		1948	28753
rs1048101
AA	7.41	645	8710
AG	6.46	920	14232	0.859615	0.777265	0.95069	0.0032	0.0736
GG	6.59	383	5813	0.886192	0.780847	1.00575	0.0613	0.352475
		1948	28755
rs2740574
TT	6.76	1823	26951
CT	6.81	121	1778	1.01602	0.84518	1.2214	0.8656	0.904945
CC	15.38	4	26	3.14023	1.17663	8.38075	0.0223	0.170967
	1	1948	28755
rs2246709
AA	6.89	1051	15264
AG	6.67	702	10531	0.941792	0.855902	1.0363	0.219	0.631062
GG	6.43	114	1774	0.894768	0.737464	1.08563	0.2597	0.655621
		1867	27569
rs776746
CC	6.77	1698	25082
CT	6.59	233	3535	0.948514	0.827083	1.08777	0.4495	0.795269
TT	12.32	17	138	2.08818	1.29451	3.36846	0.0025	0.0736
		1948	28755
rs1042714
GG	6.79	398	5858
GC	6.69	952	14222	0.996687	0.886578	1.12047	0.9557	0.9557
CC	6.89	598	8675	1.0127	0.892027	1.14971	0.8454	0.904381
		1948	28755
rs1042713
GG	6.85	802	11704
GA	6.58	871	13233	0.949595	0.862725	1.04521	0.2907	0.66861
AA	7.2	275	3818	1.03716	0.90435	1.18948	0.6017	0.824579
		1948	28755
rs10494366
TT	7.23	847	11720
GT	6.39	844	13211	0.878533	0.798623	0.966439	0.0078	0.0897
GG	6.72	257	3824	0.892704	0.776362	1.02648	0.1111	0.420369
		1948	28755
rs12143842
CC	7.16	1155	16121
CT	6.31	682	10801	0.876504	0.797313	0.96356	0.0064	0.0897
TT	6.06	111	1833	0.850196	0.699683	1.03309	0.1026	0.420369
		1948	28755
rs5065
AA	6.85	1427	20825
AG	6.62	486	7346	0.969665	0.874776	1.07485	0.5577	0.824579
GG	5.99	35	584	0.914492	0.653876	1.27898	0.6015	0.824579
		1948	28755
rs2239128
CC	6.88	1265	18383
CT	6.42	576	8968	0.924536	0.837742	1.02032	0.1188	0.420369
TT	7.43	83	1117	1.04479	0.836634	1.30473	0.6991	0.824579
		1924	28468

## Sheet: sup table 10
Associations between genotypes and treatment switch to other antihyerptensives
Genotype	HR	0.95	CI	p	p_bh	%	n	N		N	Sample size
rs588076										n	Cases
CC						8.86	1923	21700		%	Percentage of sample that were cases
GC	1.05248	0.973915	1.13739	0.1963	0.564362	9.26	957	10338		HR	Hazard Ratio
GG	1.06226	0.883233	1.27758	0.5213	0.82689	9.36	120	1282		95%CI	95% Confidence Intervals
total							3000	33320		p	p-value
rs564991										p_BH	Benjamini-Hochberg adjusted p-values
AA						8.82	987	11196
AC	1.01765	0.938818	1.1031	0.6707	0.901728	8.99	1476	16426
CC	1.05679	0.951211	1.17408	0.3037	0.635009	9.36	535	5718
							2998	33340		New
rs2429427
GG						8.92	1527	17128
GA	1.02323	0.949319	1.1029	0.5483	0.834381	9.17	1239	13506
AA	0.997279	0.869431	1.14393	0.969	0.969	8.92	236	2646
							3002	33280
rs10898815
GG						8.27	700	8463
GA	1.10324	1.00859	1.20677	0.0318	0.289033	9.05	1506	16632
AA	1.18294	1.06876	1.3093	0.0012	0.0414	9.67	800	8272
							3006	33367
rs5063
CC						8.91	2672	29973
CT	1.12022	0.99894	1.25622	0.0522	0.343029	9.79	329	3362
TT	1.26767	0.63312	2.53822	0.5031	0.826521	9.76	8	82
							3009	33417
rs2032582
CC						9.19	911	9914
AC	0.99777	0.918854	1.08346	0.9576	0.969	9.1	1497	16457
AA	0.91275	0.823336	1.01187	0.0826	0.47495	8.53	601	7046
							3009	33417
rs1045642
AA						8.66	867	10008
AG	1.09844	1.01047	1.19406	0.0275	0.289033	9.25	1519	16420
GG	1.05801	0.954472	1.17278	0.2832	0.620343	8.91	623	6989
							3009	33417
rs1057868
CC						9.17	1556	16977
CT	0.948745	0.880222	1.0226	0.1689	0.554957	8.93	1221	13678
TT	0.896273	0.780734	1.02891	0.1199	0.55154	8.4	232	2762
							3009	33417
rs3745009
AA						9.22	622	6747
GA	0.937812	0.853511	1.03044	0.1815	0.5566	8.67	1427	16455
GG	1.03732	0.937739	1.14748	0.4767	0.812156	9.4	960	10215
							3009	33417
rs1123617
GG						8.95	2154	24068
GA	1.0109	0.931333	1.09726	0.7956	0.909229	9.12	779	8545
AA	1.03951	0.826905	1.30678	0.74	0.907774	9.45	76	804
							3009	33417
rs877087
CC						8.95	2154	24068
TC	1.04748	0.963315	1.139	0.2777	0.620343	9.12	779	8545
TT	1.03087	0.930137	1.14251	0.5623	0.834381	9.45	76	804
							3009	33417
rs5443
CC						8.99	1451	16139
CT	1.03183	0.957296	1.11217	0.4127	0.759368	9.14	1293	14151
TT	0.944175	0.828257	1.07632	0.39	0.7475	8.47	265	3127
							3009	33417
rs2239050
GG						9.09	2451	26951
GC	0.934739	0.850744	1.02703	0.1601	0.554957	8.59	527	6132
CC	0.933997	0.655258	1.33131	0.7057	0.901728	9.39	31	330
							3009	33413
rs1048101
AA						8.63	871	10090
AG	1.06991	0.984647	1.16255	0.1108	0.55154	9.33	1548	16597
GG	1.01509	0.914331	1.12696	0.7788	0.909229	8.77	590	6730
							3009	33417
rs2740574
TT						8.99	2815	31307
CT	1.03169	0.890671	1.19504	0.6774	0.901728	9.15	190	2076
CC	1.45889	0.547038	3.89071	0.4505	0.797038	11.76	4	34
							3009	33417
rs2246709
AA						8.77	1549	17657
AG	1.04318	0.966095	1.12642	0.2804	0.620343	9.17	1128	12298
GG	1.17586	1.01946	1.35626	0.0261	0.289033	10.42	215	2064
							2892	32019
rs776746
CC						8.95	2608	29126
CT	1.0212	0.916501	1.13787	0.7038	0.901728	9.09	376	4135
TT	1.87499	1.26424	2.78079	0.0018	0.0414	16.03	25	156
							3009	33417
rs1042714
GG						8.64	590	6832
GC	1.07178	0.974424	1.17887	0.1537	0.554957	9.1	1507	16561
CC	1.06668	0.961677	1.18314	0.2221	0.600976	9.1	912	10024
							3009	33417
rs1042713
GG						8.85	1205	13615
GA	1.03545	0.958813	1.11822	0.3746	0.7475	9.16	1411	15402
AA	1.00683	0.898453	1.12828	0.9067	0.947914	8.93	393	4400
							3009	33417
rs10494366
TT						9.4	416	4425
GT	0.925288	0.828708	1.03312	0.1674	0.554957	8.57	1320	15405
GG	1.02262	0.915409	1.14239	0.6922	0.901728	9.37	1273	13587
							3009	33417
rs12143842
CC						8.97	1680	18723
CT	0.994948	0.922751	1.07279	0.8952	0.947914	9.02	1136	12595
TT	1.01841	0.877401	1.18207	0.8104	0.909229	9.19	193	2099
							3009	33417
rs5065
AA						8.82	2138	24227
AG	1.08953	1.0049	1.18129	0.0377	0.289033	9.53	811	8510
GG	1.04262	0.806628	1.34764	0.7499	0.907774	8.82	60	680
							3009	33417
rs2239128
CC						9	1925	21379
CT	0.993831	0.919155	1.07457	0.8766	0.947914	9	937	10411
TT	0.898641	0.74024	1.09094	0.28	0.620343	8.29	108	1303
							2970	33093

[truncated: 5 more sheets: sup tab 11, sup table 12, sup table 13, sup table 14, sup table 15]
